# Supplementary material for: Profiling expression changes caused by a segmental aneuploid in maize
Source: BMC Genomics. 2008 Jan 10;9:7. doi: 10.1186/1471-2164-9-7 (PMC2254597; doi:10.1186/1471-2164-9-7)
Supplement: Additional file 1 — Annotation and identification of 596 genes that are differentially expressed in DpDf plants compared to their wild type siblings. This file is available as an Excel spreadsheet that lists the differentially expressed genes and provides annotation, map position and accession numbers for each gene. [file 1471-2164-9-7-S1.xls]

## Sheet: TableS1
Table SOM1. Annotation and identification of 596 genes that are differentially expressed in DpDf plants compared to their wild type siblings.
Accesion	Systematic Name	Wild type normalized signal	DpDf normalized signal	Fold change (DpDf / wild type)	p-value	Putative annotation	Predicted chromosome	Predicted location (cM)	Confirmed location (OMA lines)
AI770513	ZmAffx.825.1.S1_at	93.3075	54.405	0.583072	0.0165333	nucleolin	1	757.044
AI987269	Zm.2989.1.S1_at	118.718	74.2725	0.625624	0.0110921	unknown	1	350.6
CK144480	Zm.4475.1.S1_a_at	1866	1173	0.628617	0.00453741	unknown	1	526.4
BM379902	Zm.11680.1.A1_at	2670	1756.5	0.657865	0.000491968	unknown	1	210.6
AY372244	Zm.11759.1.S1_at	813.1	574.925	0.707078	0.00068092	cellulose synthase	1	755.2
AF370005	Zm.3994.1.S1_at	660.325	484.925	0.734373	0.0142963	pyruvate decarboxylase	1	266.733
CF056029	Zm.3219.3.S1_at	3295	2449.5	0.743399	0.00652281	thiamine biosynthesis family protein	1	386.404
CD434121	Zm.1592.1.A1_at	273.8	212.325	0.775475	0.0124011	pyrophosphate--fructose-6-phosphate 1-phosphotransferase alpha subunit	1	678.497
AY104473	Zm.2384.1.S1_at	142.25	113.8	0.8	0.0121253	expressed protein	1	450.803
AI714637	ZmAffx.567.1.A1_at	522.875	658.175	1.25876	0.0037052	nucleotide-sensitive chloride conductance regulator	1	160.096
AI586885	Zm.4990.1.A1_at	822.575	1044.25	1.26949	0.00121496	cyclase-associated protein	1	893.059
BM075427	Zm.8737.1.A1_at	758.85	986.525	1.30003	0.00200036	unknown	1	527.599
CO533141	Zm.18940.1.A1_at	145.625	195.6	1.34318	0.00150338	tetrapyrrole methylase family protein	1	792.4
BG841445	Zm.5321.1.A1_at	76.66	103.33	1.3479	0.0132454	calcium-binding EF hand family protein	1	160.096
BQ293805	Zm.1414.1.S1_at	295.7	403.725	1.36532	0.000234179	unknown	1	658.6
CD445777	Zm.17376.1.S1_at	538.8	743.95	1.38075	0.00126119	zinc finger (C3HC4-type RING finger) family protein	1	721.901
AY104000	Zm.6961.1.A1_at	559.9	778.35	1.39016	0.0140317	LUC7 N_terminus domain-containing protein	1	1103
AI622094	Zm.5473.1.A1_at	246.325	344.725	1.39947	0.00159333	endonuclease/exonuclease/phosphatase family protein	1	160.096
AI691556	Zm.4875.1.S1_at	176.5	247.325	1.40127	0.000121094	yippee family protein similar to mdgl-1	1	873.5	5S
CO520243	Zm.18373.1.A1_at	144.65	205.675	1.42188	1.20498e-05	WRKY family transcription factor	1	907.12
BE129678	Zm.930.1.A1_at	1773.25	2580	1.45496	0.00445729	unknown	1	10.5
BM074235	Zm.7724.1.A1_at	291.3	431.825	1.48241	0.00212483	expressed protein	1	593.801
AI691946	Zm.6410.1.A1_at	195.3	289.575	1.48272	0.0117033	FF domain-containing protein / WW domain-containing protein	1	721.899	5S
AI833408	Zm.7051.1.S1_at	1815	2733	1.50579	0.000200397	unknown	1	873.499
BM380738	Zm.1028.1.S1_at	567.725	866.65	1.52653	0.004027	MATE efflux family protein	1	800.7	1 and 5
L28712	Zm.11.1.S1_at	37.5675	60.1325	1.60065	0.00525039	unknown	1	210.6
CO521555	Zm.3278.1.S1_at	511.075	845.8	1.65494	2.73686e-05	epoxide hydrolase	1	527.601
BF729248	Zm.1402.1.S1_at	327.375	543.575	1.6604	0.000551999	unknown	1	658.6
AI677582	ZmAffx.477.1.A1_at	161.55	292.05	1.8078	0.0132299	MATE efflux family protein	1	800.7
CO531085	Zm.3763.1.S1_at	75.455	37.91	0.502419	0.000791767	glycosyltransferase family protein 28	2	528.501
CO528283	Zm.18359.1.A1_at	61.4175	32.145	0.523385	3.46149e-05	unknown	2	25.3
AY103722	Zm.3153.2.S1_s_at	1774	1015.23	0.57228	0.00347951	ferredoxin, chloroplast	2	548.44
AI665406	ZmAffx.95.1.A1_at	108.99	63.75	0.584916	0.00118005	Rab GDP dissociation inhibitor (GDI1)	2	380.001
CF602596	Zm.5443.1.A1_at	126.4	95.8925	0.758643	0.0152777	RNA-binding protein 45 (RBP45)	2	478.698
AY106989	Zm.10166.1.S1_a_at	113.25	89.6475	0.791589	0.0128261	unknown	2	394.6
AY111205	Zm.1707.1.A1_at	271.775	215.725	0.793763	0.000702098	oxidoreductase family protein	2	380.001
BG316738	Zm.1659.1.A1_at	9510	11898	1.2511	0.0110243	unknown	2	346.2
BM380192	Zm.12191.1.A1_at	374.9	484.075	1.29121	0.0140984	unknown	2	30.9
CK370334	Zm.4619.2.A1_a_at	408.6	539.05	1.31926	0.0198096	Skb1 methyltransferase family protein	2	340.501
CA831966	Zm.12690.1.S1_at	667.15	957.55	1.43528	0.000226878	ATP-binding family protein	2	376.1
CO528199	Zm.18995.1.A1_at	271.925	392.1	1.44194	0.000202234	unknown	2	548.5
AI737934	Zm.4679.1.S1_at	1106.38	1595.75	1.44232	0.00139682	expressed protein	2	391.401
AF384033	Zm.7308.1.S1_at	54.1025	33.36	0.616607	0.00531211	expressed protein	3	390.3
BM075175	Zm.5987.1.A1_at	371.15	257.475	0.693722	0.00121943	cysteine proteinase (RD21A) / thiol protease	3	482.301
BQ539517	Zm.869.1.A1_a_at	413.7	292.45	0.706913	0.00680776	leucine-rich repeat protein kinase	3	596.94
AY639018	Zm.17525.1.S1_at	263.8	191.225	0.724886	0.00281196	sucrose transporter	3	254.599
CK368201	Zm.17550.1.A1_at	3008.5	2188	0.727273	0.00801129	unknown	3	738.7
AW400234	Zm.8480.1.A1_at	814.225	593.8	0.729282	0.0151227	expressed protein	3	254.6
CO520491	Zm.18302.1.A1_at	372.025	275.175	0.739668	0.00568339	aminotransferase class I and II family protein	3	411.6
AY104155	Zm.3090.1.S1_a_at	886.5	679.8	0.766836	0.00138142	universal stress protein (USP)	3	507.201
CF054801	Zm.9908.1.A1_at	414.05	319.25	0.771042	0.00923544	cytochrome c	3	394.8
AY109327	Zm.3670.2.S1_at	499.25	385.125	0.771407	0.00401432	amino acid permease	3	434.3
CO527575	Zm.13438.1.A1_at	289.775	226.2	0.780606	0.00139667	transducin family protein	3	699.2
BG842039	Zm.15393.1.S1_at	114.15	89.14	0.780902	0.00917955	unknown	3	127.8
CO521132	Zm.9453.1.A1_at	190.7	150.9	0.791295	0.00469963	unknown	3	261.6
AY107530	Zm.13612.1.A1_at	119.55	94.7375	0.792451	0.00797078	unknown	3	290.602
CK370176	Zm.899.1.A1_at	589.2	470.325	0.798243	0.000666014	esterase/lipase/thioesterase family protein	3	747.5
BI679460	Zm.17271.7.A1_x_at	8784.75	11117.5	1.26555	0.0110913	unknown	3	189
AY105006	Zm.6778.1.S1_at	1686.75	2154.25	1.27716	0.00909569	histone H2A	3	280.402
CD446592	Zm.15758.1.S1_at	848.925	1126.5	1.32697	0.00109039	pentatricopeptide (PPR) repeat-containing protein	3	275.26
CO519681	Zm.2038.1.S1_at	469.475	639.4	1.36195	0.000440631	serine carboxypeptidase III	3	828.901
AI649547	Zm.9086.1.A1_at	197.975	270.975	1.36873	0.00232666	unknown	3	434.3
AF545812	Zm.12178.1.A1_at	989.175	1436.5	1.45222	0.000702695	transcriptional regulator-related	3	828.9
BM075327	Zm.8921.1.A1_at	723.9	1061.47	1.46633	0.00201517	expressed protein	3	828.898
AI065909	Zm.3693.1.A1_at	155.025	269.475	1.73827	0.00658894	unknown	3	178.651
BG873775	Zm.2376.3.S1_a_at	938.45	447.6	0.476957	0.0118651	human Rev interacting-like family protein	4	294.899	6
AW289147	Zm.3071.1.A1_at	322.65	195.975	0.607392	0.00985525	phosphatidylinositol-4-phosphate 5-kinase family protein	4	254.105
CF637378	Zm.10170.3.A1_a_at	116.65	89.355	0.766009	0.00161643	unknown	4	373.05
CF009485	Zm.8049.1.S1_at	159.55	122.775	0.769508	0.00101591	zinc finger and C2 domain protein (ZAC)	4	392.4
AY110378	Zm.9670.2.A1_a_at	929.825	745.575	0.801844	0.000542549	cytochrome b5 domain-containing protein	4	288.099
AY105708	Zm.14476.1.A1_a_at	537.9	684.35	1.27226	0.0171204	thioredoxin family protein	4	748.299
AI714962	Zm.4297.1.S1_at	1984	2621	1.32107	0.00192845	20S proteasome alpha subunit F1	4	720.5
BQ619411	Zm.10826.1.S1_at	62.5175	83.135	1.32979	0.00140014	amino acid transporter family protein	4	416.766
AI444686	Zm.5631.1.S1_at	499.225	673.425	1.34894	0.00137311	TATA box-binding protein-interacting protein	4	730.799
CK370357	Zm.17207.1.A1_at	369.825	504.225	1.36342	0.00356426	mannosyltransferase	4	287.303
CA401442	Zm.3911.1.A1_at	62.7775	88.215	1.4052	0.000131953	phosphatidate cytidylyltransferase family protein	4	728.498
CO527884	Zm.1419.1.S1_at	1726.5	2479.75	1.43629	0.000877156	extracellular dermal glycoprotein	4	380.197
AI649862	Zm.3668.1.A1_at	678.7	1002.7	1.47738	0.00112822	unknown	4	730.799
AI629886	Zm.5671.1.S1_at	1280.75	1895.75	1.48019	0.000522423	cycloartenol synthase	4	728.499
CF016461	Zm.975.1.A1_at	466.1	696	1.49324	0.000734204	basic helix-loop-helix (bHLH) family protein	4	414.019
CO526593	Zm.10093.1.A1_at	963.625	1484	1.54002	0.00595344	phosphate-responsive protein	4	443.2
AI881460	Zm.6234.2.S1_at	262.275	158.525	0.604423	0.0111951	ubiquitin activating enzyme 2 (UBA2) E1	5	676.703
AY104639	Zm.4199.1.A1_at	947.525	595.975	0.628981	0.00609877	unknown	5	260.2
U45857	Zm.274.1.A1_at	4016.5	3031.5	0.754762	0.0019764	unknown	5	410.8
AI881528	Zm.6398.2.S1_at	136.05	106.075	0.779677	0.00748323	phototropic-responsive NPH3 family protein	5	270.097	5S
CD989568	Zm.6146.1.A1_at	2084	2599.75	1.24748	0.0152546	cell elongation protein	5	286.5
AW067618	Zm.2836.1.S1_at	99.685	124.45	1.24843	0.000944517	unknown	5	260.2
CK826735	Zm.7464.1.A1_at	45.685	57.2725	1.25364	0.0106089	phosphatidylinositol-4-phosphate 5-kinase family protein	5	286.499
CO534920	Zm.12358.1.S1_at	354.15	447.325	1.26309	0.0190972	unknown	5	260.2
CO526051	Zm.15431.1.S1_at	5489.5	6941.25	1.26446	0.000393302	CCR4-NOT transcription complex protein	5	267.7
CF050698	Zm.3656.2.S1_at	527.15	666.75	1.26482	0.025524	splicing factor	5	301.6
L13302	Zm.208.1.S1_at	133.775	169.425	1.26649	0.00566105	unknown	5	197.74
CA400453	Zm.15933.1.A1_at	267.575	339.375	1.26834	0.0178015	glycosyl transferase family 8 protein	5
CF021509	Zm.3196.1.S1_at	7469.75	9515	1.2738	0.00415874	oxidoreductase NAD-binding domain-containing protein	5	337.999
CF348928	Zm.16364.1.S1_at	159.5	203.225	1.27414	0.0270681	phytochrome C (PHYC)	5	124.7
BG842818	Zm.4910.1.A1_at	726.7	927.625	1.27649	0.00422665	human Rev interacting-like family protein	5	22.7
AY104195	Zm.6665.1.S1_at	2813.5	3593.75	1.27732	0.0040742	endo-1,4-beta-glucanase KORRIGAN (KOR)	5	141.56
BE129797	Zm.6217.1.A1_at	163.55	209.1	1.27851	0.000846431	expressed protein	5	279.1
AY105255	Zm.7750.3.S1_at	1135.5	1461	1.28666	0.0040642	tubulin beta-1 chain (TUB1)	5	79.1985
AY105415	Zm.15495.4.S1_at	142.825	183.85	1.28724	0.012644	iron hydrogenase family protein	5	124.7
CO528124	Zm.18293.1.S1_at	775.15	1001.55	1.29207	0.000345714	ribosomal protein L11 family protein	5	235.603
AY112192	Zm.15500.1.S1_at	145.85	188.825	1.29465	0.00192406	unknown	5	163.619
CA399504	Zm.10471.1.A1_at	868.925	1125.5	1.29528	0.00191106	serpin, putative	5	212.584
AY105715	Zm.4900.2.S1_at	108.375	140.525	1.29666	0.00406866	squamosa promoter-binding protein-like 1	5	50.1
CO531412	Zm.8677.1.A1_at	399.2	518.225	1.29816	0.0117188	ribosomal protein S5 family protein	5	286.497
CN845078	Zm.13549.1.A1_at	416.65	541.25	1.29905	0.0273676	unknown	5	263.799
AI692073	Zm.6483.1.A1_at	165.375	215.1	1.30068	0.000966549	auxin-responsive factor (ARF7)	5	301.6
AY111031	Zm.12045.1.A1_at	201.575	262.2	1.30076	0.00311113	transcriptional factor B3	5	231.91
BM079080	Zm.3699.2.A1_a_at	250.675	326.175	1.30119	0.00911697	actin-related protein 7	5	242.6
CD433997	Zm.14554.1.S1_at	101.02	131.5	1.30172	0.0084895	expressed protein	5	230.4
CO524348	Zm.12209.1.S1_at	51.275	66.865	1.30405	0.00314487	serine carboxypeptidase S28 family protein	5	230.998
CO518628	Zm.19213.1.S1_at	3141.75	4099.5	1.30485	0.00366809	family II extracellular lipase 3	5	286.62
AI600529	Zm.5045.1.A1_at	255.5	333.575	1.30558	0.00961544	2-oxoacid-dependent oxidase	5	267.702
CA404895	Zm.7027.1.A1_at	201.625	263.45	1.30663	0.00054471	expressed protein	5	281.2
CK371642	Zm.2310.1.S1_at	140.825	184.05	1.30694	0.00874706	expressed protein	5	141.56
AI649714	Zm.5799.1.A1_at	76.16	99.8025	1.31043	0.0102424	expressed protein	5	518.405
AI677447	Zm.17924.2.S1_a_at	118.05	154.8	1.31131	0.00137669	RNA pol II accessory factor Cdc73 family protein	5	196.89
CD441218	Zm.15984.1.A1_at	823.875	1080.75	1.31179	0.000218332	histone H1.2	5	54.6
CO521561	Zm.7719.1.A1_at	135.175	177.425	1.31256	0.0110782	unknown	5	275.1
AY109834	Zm.8996.1.A1_at	195.675	257.025	1.31353	0.0227714	WWE domain-containing protein	5	22.7
CD994891	Zm.16056.1.S1_at	8092.25	10649	1.31595	0.00144496	unknown	5	79.1982
AY104773	Zm.2894.1.S1_at	219.15	288.45	1.31622	0.00266125	protein kinase	5	124.69
AY104790	Zm.13806.1.S1_at	1611.75	2122.25	1.31674	0.0143015	expressed protein	5	22.9613
CK786983	Zm.6980.1.S1_at	796.775	1049.5	1.31718	0.00516633	zinc finger (C2H2 type) family protein	5	267.703
CO526700	Zm.7136.1.S1_at	4693.25	6204	1.3219	0.00183233	protochlorophyllide reductase A, chloroplast	5	230.4
AI881783	ZmAffx.1042.1.S1_at	83.6125	110.55	1.32217	0.0136553	leucine-rich repeat transmembrane protein kinase	5	124.7
CO518931	Zm.14846.2.A1_x_at	998.6	1320.5	1.32235	0.000422804	expressed protein	5	68.1
CF627687	Zm.12560.1.A1_at	663.075	877.425	1.32327	0.000888998	Ras-related GTP-binding protein	5	38.5
CF624721	Zm.3076.1.A1_at	1645	2178.5	1.32432	0.00426213	mitochondrial import inner membrane translocase (TIM10)	5	37.6
BG266561	Zm.5222.2.A1_x_at	277.175	367.475	1.32579	0.0209374	cullin	5	23.0774
CF244066	Zm.15908.1.A1_at	50.255	66.7775	1.32877	0.0120227	unknown	5	164.601
AI834719	Zm.4304.1.S1_at	569.725	757.175	1.32902	0.0146204	DEAD/DEAH box helicase	5	79.2016
AY110233	Zm.6127.1.A1_a_at	165.575	220.075	1.32916	0.000293676	ankyrin repeat family protein	5	124.699
CK371036	Zm.11805.1.A1_at	353.2	470.25	1.3314	0.00129174	unknown	5	286.6
CO532634	Zm.11647.1.A1_at	483.9	645.325	1.33359	0.00668454	E3 ubiquitin ligase SCF complex	5	286.5
CD951359	Zm.16259.2.A1_x_at	3661.5	4884	1.33388	0.00121692	unknown	5	54.6
AI739911	ZmAffx.722.1.A1_at	1085.2	1448.75	1.33501	0.00369647	40S ribosomal protein S23	5	58.4864
CO529833	Zm.4132.1.A1_at	177.8	237.525	1.33591	0.000689107	expressed protein	5	220.697
CD447064	Zm.2489.1.A1_at	2631.25	3522.75	1.33881	0.0114929	chaperonin (CPN60) (HSP60)	5	245.1
CF919907	Zm.17104.1.A1_at	46.13	61.8225	1.34018	0.00758979	unknown	5	124.698
CO534509	Zm.14365.1.A1_at	675.55	906.55	1.34194	0.00426811	expressed protein	5	208.102
BM337295	Zm.9736.1.A1_at	334.875	449.825	1.34326	3.74734e-05	unknown	5	206.9
AI065500	Zm.537.1.A1_at	274.325	368.575	1.34357	0.000159102	elongation factor Tu, putative / EF-Tu	5	40.8
CF629584	Zm.8672.1.A1_at	327.9	440.9	1.34462	0.00903278	ADP-ribosylation factor	5	295.002
BE552928	Zm.19206.1.A1_at	172.25	231.8	1.34572	0.00569156	GCIP-interacting family protein	5	281.2
CA402773	Zm.4744.1.A1_at	76.445	102.925	1.34639	0.000376337	unknown	5	79.201
AW224961	Zm.12028.1.A1_at	3393.75	4570.25	1.34667	0.0029089	porphobilinogen synthase	5	281.2
CO520654	Zm.6326.1.A1_at	617	832.2	1.34878	0.0136929	multi-copper oxidase type I family protein	5	260.2
BG842392	Zm.4879.1.S1_at	1369.75	1852	1.35207	0.00239882	20S proteasome beta subunit D (PBD1)	5	189.77
CK369774	Zm.2944.1.S1_at	282.95	383.1	1.35395	0.00432649	protein kinase	5	50.1
AY111117	Zm.4988.1.A1_at	453.05	613.675	1.35454	0.000986124	expressed protein	5	22.7
AI691816	Zm.6456.2.A1_at	133.35	180.925	1.35677	0.016827	unknown	5	231.91
BQ538921	Zm.13575.2.A1_at	2219.75	3020	1.36051	4.3672e-05	DNA-directed RNA polymerase I, II, and III, putative similar	5	23.5855
AI691500	Zm.1293.1.S1_at	256.675	349.4	1.36125	0.0121289	3' exoribonuclease family domain 1-containing protein	5	68.1
AI737193	Zm.4579.1.S1_at	234	318.625	1.36165	0.00179526	SWIB complex BAF60b domain-containing protein	5	124.698
CO529851	Zm.18521.1.S1_at	149.925	204.2	1.36201	0.00329519	zinc finger (Ran-binding) family protein	5	164.601
CF648239	Zm.12650.1.A1_at	144.05	196.35	1.36307	0.000583748	hypothetical protein	5	260.205
CA398629	Zm.829.2.A1_at	299.45	408.25	1.36333	0.00103432	ubiquitin-conjugating enzyme 2 (UBC2) E2	5	23.0774
CB350665	Zm.8662.1.A1_at	66.2375	90.3925	1.36467	0.00160868	expressed protein	5	33.1294
AW059997	Zm.5231.1.S1_at	276.15	376.875	1.36475	0.00760173	zinc finger (C3HC4-type RING finger) family protein	5	267.702
CF624626	Zm.8461.1.A1_at	851.9	1162.75	1.36489	0.000488498	transmembrane protein	5	124.7
CF633990	Zm.1046.1.S1_at	437.25	597.2	1.36581	0.000809977	unknown	5	281.2
CK347826	Zm.1996.1.S1_at	1176.75	1607.5	1.36605	8.42653e-05	expressed protein	5
CF630574	Zm.10379.2.A1_a_at	953.3	1303.25	1.36709	8.45413e-05	calmodulin-binding protein	5	257.801
BM266672	Zm.8843.1.A1_at	219.875	300.925	1.36862	0.00424181	GRAM domain-containing protein	5	150.9
BQ279906	Zm.5005.2.A1_at	1337.25	1830.75	1.36904	0.00172435	ubiquinol-cytochrome C reductase complex 14 kDa protein	5
CF349248	Zm.9920.1.A1_at	160.65	220.075	1.3699	0.0109488	unknown	5	231.001
CA398444	Zm.18341.1.A1_at	51.745	71.0125	1.37235	0.0105371	OTU-like cysteine protease family protein	5	30
AY104785	Zm.12704.1.A1_at	1968.5	2710.75	1.37706	0.00113108	26S proteasome regulatory subunit	5	23.4258
AY104056	Zm.16816.1.S1_a_at	1601	2210.25	1.38054	0.000477611	histone H2A	5	124.7
BF728328	Zm.2289.1.S1_at	265.45	366.9	1.38218	0.00167959	expressed protein	5	281.22
CF972362	Zm.6594.1.A1_at	95.3425	132.075	1.38527	0.00173468	calcium-binding EF hand family protein	5	285.5
CF018033	Zm.6610.1.A1_at	1213.25	1681	1.38553	0.000348647	acetyl-CoA C-acyltransferase	5	235.6
CF636377	Zm.5449.1.A1_at	7570.5	10495.2	1.38634	0.000242893	ribosomal protein L24, chloroplast	5	267.497
BG842262	Zm.6448.1.A1_at	591.25	819.8	1.38655	0.00158811	Kin17 DNA-binding protein-related	5	301.6
AW120236	Zm.4698.1.A1_at	903.65	1254.5	1.38826	6.89752e-05	TIP41-like family protein	5	124.69
BQ163283	Zm.4193.1.S1_at	3052.5	4238.25	1.38845	0.000421905	expressed protein	5	22.7
AY536525	Zm.4416.1.S1_at	443.775	617.475	1.39141	0.00274542	phosphoinositide-specific phospholipase C	5	286.499
AI834513	Zm.2062.1.S1_at	349.875	487.05	1.39207	0.016105	unknown	5	220.7
CF632996	Zm.2443.1.A1_at	847.7	1181.5	1.39377	1.99518e-06	expressed protein	5	189.8
AI065905	Zm.14274.1.A1_at	484.575	675.95	1.39493	0.000337801	protein kinase	5	260.207
AI600908	Zm.41.1.S1_at	192.3	268.6	1.39678	2.12143e-05	calcium-dependent protein kinase	5	124.7
AY109157	Zm.206.2.A1_at	575.45	805.725	1.40017	0.00209349	expressed protein	5	37.6
CK371034	Zm.17543.1.A1_at	138.025	193.425	1.40138	0.00575406	glutamyl-tRNA reductase 1	5	230.4
AI714601	Zm.6200.2.A1_at	79.61	111.675	1.40278	0.000293127	expressed protein	5	79.2007
CO530863	Zm.18484.1.S1_at	373.675	524.5	1.40363	0.000142253	oxidoreductase	5	85.1
AY108502	Zm.14540.1.A1_at	1406.5	1974.5	1.40384	4.93138e-05	RNA recognition motif (RRM)-containing protein	5	124.7
AY106427	Zm.6453.1.S1_at	1120.17	1572.75	1.40402	0.0049652	unknown	5	150.9
CF972436	Zm.17116.1.S1_at	70.7975	99.41	1.40415	0.00610877	unknown	5	260.207
CF636033	Zm.6096.1.A1_at	335.4	471	1.40429	0.000736913	SEC14 cytosolic factor	5	295
AI714976	Zm.6956.1.A1_at	1271.75	1790.5	1.4079	0.00459894	calmodulin-binding family protein	5	286.496
AY104410	Zm.14411.2.S1_at	2100.25	2957.5	1.40817	0.00130949	cytochrome b5 domain-containing protein	5	230.4
AY107306	Zm.10528.1.A1_at	556.3	783.975	1.40927	0.000419196	oxidoreductase family protein similar to AX110P	5	255.096
AY111142	Zm.5635.1.A1_at	1600.5	2257.25	1.41034	0.000256435	unknown	5	235.6
AW308676	Zm.6809.2.A1_a_at	142.975	202.275	1.41476	0.0104829	unknown	5	50.1
CF637989	Zm.6645.1.S1_at	4924	6973	1.41613	0.000438048	complex 1 family protein	5	281.22
BM078419	Zm.6021.1.A1_at	474.875	673	1.41722	0.00487538	leucine-rich repeat protein kinase	5	159.45
BM349667	Zm.15323.1.A1_at	50.5575	71.68	1.41779	0.00769296	pleckstrin homology	5	196.9
CF628626	Zm.5879.1.S1_at	337.55	478.7	1.41816	0.000374219	unknown	5	185.1
AY110209	Zm.3773.1.S1_at	44.96	63.7775	1.41854	0.000451304	unknown	5	220.7
CB329565	Zm.2288.1.S1_at	367.95	522.025	1.41874	0.00164992	RNA polymerase I specific transcription initiation factor RRN3 family protein	5	267.702
CN844859	Zm.18117.1.S1_at	60.37	85.7225	1.41995	0.00482863	calcium-dependent protein kinase-related	5	40.8
CN844147	Zm.17909.1.S1_at	156.075	222.4	1.42496	0.000657828	DNAJ heat shock N-terminal domain-containing protein	5	50.1
CF016059	Zm.10314.1.S1_at	105.213	150.075	1.4264	0.000690284	origin recognition complex	5	124.69
AI615082	Zm.5104.1.A1_at	165.775	236.475	1.42648	0.00175631	expressed protein	5	50.1	5S
AY110308	Zm.6686.2.A1_at	796.5	1136.25	1.42655	9.72069e-05	expressed protein	5	68.1007
CF627018	Zm.4164.2.A1_at	153.325	218.85	1.42736	0.00180862	unknown	5	254
AI737201	ZmAffx.688.1.A1_at	2222.75	3173	1.42751	9.55063e-08	RNA-binding protein 45	5	227.3
CK370416	Zm.17730.1.A1_at	109.293	156.05	1.42782	0.00392615	unknown	5	254
CA399515	Zm.3867.1.S1_at	118.7	169.575	1.4286	0.00753604	DEAD/DEAH box helicase	5	147.5
AY106401	Zm.1477.1.S1_at	973.1	1392.5	1.43099	0.00660027	unknown	5	267.5
CF631345	Zm.1752.1.A1_at	530.375	759.2	1.43144	1.64651e-05	sugar transporter family protein	5	260.2
CD434172	Zm.15526.1.A1_x_at	45.0625	64.51	1.43157	0.000356473	ribosomal protein L30 family protein	5	68.1
CA403882	Zm.700.1.A1_at	1439.5	2062.25	1.43262	0.00144502	heat shock protein 70	5	227.298
CF050089	Zm.14014.1.A1_at	1823.25	2613	1.43316	0.000599811	NADH-ubiquinone oxidoreductase	5	23.0774
CA827618	Zm.13315.1.S1_at	86.815	124.525	1.43437	0.000415202	expressed protein	5	164.601
AI603770	Zm.4869.2.S1_at	636.125	912.675	1.43474	0.000268229	GTP-binding family protein	5	216.301
BM073419	Zm.8986.1.A1_at	256.125	367.5	1.43485	0.000887705	cinnamoyl-CoA reductase family	5	60.225
CD438139	Zm.3755.2.S1_at	379.2	544.525	1.43598	0.000110243	Der1-like family protein	5	23.1427
AY106344	Zm.5460.1.A1_at	328.425	471.7	1.43625	0.00121637	unknown	5	217.8
AW331717	Zm.7049.1.A1_at	512.65	736.65	1.43695	0.00351883	DNA-binding enhancer protein	5	34.4426
AI065574	Zm.6891.1.S1_at	373.375	536.725	1.4375	0.0019938	unknown	5	185.1
AY107903	Zm.13576.1.S1_at	356.825	512.95	1.43754	4.34553e-07	unknown	5	267.5
CO522438	Zm.10337.1.S1_at	557.8	801.975	1.43775	0.000716251	L-lactate dehydrogenase	5	286.496
AY108528	Zm.9827.1.A1_at	506.85	728.775	1.43785	0.000286184	unknown	5	301.6
CO522224	Zm.13462.1.A1_at	1009.85	1454.75	1.44056	5.32143e-05	dimethylmenaquinone methyltransferase family protein	5	286.5
AY107930	Zm.4181.1.A1_at	743.425	1071.4	1.44117	0.000452042	mitogen-activated protein kinase	5	275.86
CO521936	Zm.17299.1.S1_at	594.075	856.425	1.44161	0.00038514	expressed protein	5	160.2
BQ538893	Zm.2743.1.A1_a_at	65.09	93.88	1.44231	0.00545237	expressed protein	5	217.8
AY105376	Zm.3551.1.S1_at	195.375	281.925	1.44299	0.00220341	protein kinase, putative similar to IRE	5	160.2
AY107621	Zm.12428.2.A1_at	330.225	476.7	1.44356	0.000379818	unknown	5	275.9
CF634379	Zm.16769.1.A1_at	240.8	347.8	1.44435	0.000159568	transducin family protein / WD-40 repeat	5	235.603
BM379053	Zm.7645.1.A1_at	166.95	241.35	1.44564	0.000154099	unknown	5	286.6
AW091519	Zm.3128.1.A1_at	902.8	1305.5	1.44606	0.000376472	DEAD/DEAH box helicase	5	231
AI734320	Zm.4473.1.A1_at	49.815	72.065	1.44665	0.00269549	expressed protein	5	147.5
BG320171	Zm.837.1.A1_at	1428	2066.5	1.44713	8.23947e-05	proline-rich spliceosome-associated (PSP) family protein	5	286.5
BM078229	Zm.5808.1.A1_at	2544.5	3687.75	1.4493	0.00133963	peroxidase 3 (PER3) (P3)	5	267.702
CK827610	Zm.1388.1.A1_at	810.525	1175	1.44968	0.000584587	cytochrome b5	5	124.7
AI737871	Zm.4664.2.A1_at	1409.75	2043.75	1.44973	0.000568391	beta-ketoacyl-CoA synthase	5	245.5
CF635388	Zm.4687.1.A1_at	127.55	184.925	1.44982	0.00201546	KH domain-containing protein	5	62.6795
CF632598	Zm.9624.1.A1_at	249.25	361.625	1.45085	0.00375565	expressed protein	5	286.64
AI745874	ZmAffx.751.1.A1_at	172.35	250.775	1.45503	4.14073e-05	pentatricopeptide (PPR) repeat-containing protein	5	231.001
L06478	Zm.156.1.A1_at	391.875	570.2	1.45506	5.45041e-05	unknown	5	68.1
CO524123	Zm.19284.1.A1_at	55.7525	81.1925	1.4563	0.000458493	unknown	5	275.86
CF633035	Zm.15811.1.S1_at	818.9	1192.75	1.45653	0.000589152	ribonuclease III family protein	5	54.6
AY108987	Zm.12936.1.A1_at	505.325	737.35	1.45916	0.000203975	unknown	5	257.8
AI833927	Zm.14589.2.S1_at	475.6	694.6	1.46047	0.00568209	DNA-directed RNA polymerase II 135 kDa polypeptide	5	196.9
AY100479	Zm.10843.1.A1_at	159.475	233.425	1.46371	0.000606791	transcriptional adaptor (ADA2b)	5	124.7
AY106053	Zm.4495.1.A1_at	174.85	256.75	1.4684	0.00023934	unknown	5	79.2016
CF046477	Zm.6071.1.A1_at	206.125	302.725	1.46865	0.00317847	nucleotidyltransferase family protein	5	260.24
BM417762	Zm.12074.1.A1_at	459.225	674.5	1.46878	0.000975891	unknown	5	23.5419
BM348644	Zm.9632.1.A1_a_at	377.45	554.6	1.46933	1.00232e-05	unknown	5	23.3
AY280632	Zm.17144.1.S1_at	175.05	257.75	1.47244	7.40127e-05	DNA-binding protein	5	196.9
BM079291	Zm.7639.1.A1_at	1074.5	1586	1.47604	0.000102875	RNA recognition motif (RRM)-containing protein	5	66.6682
CF007744	Zm.12649.1.A1_at	715.925	1056.75	1.47606	4.60929e-05	F-box family protein	5	281.044
BM348200	Zm.9600.1.A1_at	54.56	80.5975	1.47723	0.0143842	unknown	5	281.2
BM380898	Zm.11806.1.S1_at	4363.25	6446.25	1.4774	0.0139275	chloroplast thylakoid lumen protein	5	279.1
CA402909	Zm.17710.1.S1_at	119.9	177.175	1.47769	0.0011631	expressed protein	5	267.703
AW399931	ZmAffx.1143.1.S1_at	221.475	328.65	1.48391	0.000673325	signal peptidase	5	124.698
AW091094	Zm.5904.1.A1_at	780.85	1160.75	1.48652	0.000701337	RER1A protein	5	280.003
BM347505	Zm.7903.1.A1_at	287.725	429.325	1.49214	2.16052e-05	5'-AMP-activated protein kinase	5	301.61	5S
CO525286	Zm.5668.1.S1_at	5813.5	8677	1.49256	0.000119365	ribosomal protein L3 family	5
CD996024	Zm.13524.1.S1_at	630.65	942.375	1.49429	0.000390929	glycosyl transferase family 43 protein	5	267.7	multiple locations
CA401496	Zm.13020.1.A1_at	196.3	293.825	1.49682	0.00322158	unknown	5	79.1989
CK347377	Zm.19236.1.A1_at	489.5	734.2	1.4999	0.00115986	expressed protein	5	124.69
BG873877	Zm.15067.1.S1_at	3207.5	4820.75	1.50296	0.000443866	ribosomal protein L17 family protein	5	68.1
AI737226	Zm.8287.1.A1_at	39.0075	58.6975	1.50477	0.00307101	unknown	5	147.5
BG842381	Zm.4422.1.A1_at	186.8	281.125	1.50495	8.43596e-05	unknown	5	231
AY108731	Zm.733.1.S1_at	700.275	1054.12	1.5053	8.02542e-05	seven in absentia (SINA) family protein	5	295.002
AY105012	Zm.4868.1.S1_at	844.35	1271.75	1.50619	8.78878e-05	unknown	5	295.002
CF627032	Zm.3724.1.A1_x_at	328.85	495.825	1.50775	0.00418115	protease inhibitor/seed storage/lipid transfer protein (LTP)	5	90.2
AY108935	Zm.13480.1.S1_at	52.6725	79.5025	1.50937	0.0127588	oxidoreductase, 2OG-Fe(II) oxygenase family	5	206.9
AI666020	Zm.5979.1.A1_at	400.35	604.6	1.51018	0.00169747	unknown	5	285.5
CF626613	Zm.18357.1.S1_at	693.25	1047	1.51028	1.76126e-05	expressed protein	5	295.03
AY103902	Zm.12684.1.A1_at	859.125	1298.75	1.51171	0.000571333	expressed protein	5	216.301
CO528669	Zm.18433.1.S1_at	203.35	307.525	1.51229	5.41341e-05	pyrimidine 5'-nucleotidase family protein	5	220.7
CF002755	Zm.18138.1.A1_at	1436	2182.25	1.51967	0.000109417	expressed protein	5	286.5
BG841101	Zm.2200.1.A1_at	559.175	851.225	1.52229	0.000266621	unknown	5	281.2
CF634497	Zm.6177.2.A1_at	681.2	1038.7	1.52481	1.57923e-05	sin3 associated polypeptide p18 family protein	5	320.1
AI637233	Zm.16283.1.A1_s_at	63.7875	97.5275	1.52894	0.000997224	expressed protein	5	275.9
CO525680	Zm.1110.1.A1_at	91.8175	141.3	1.53892	1.33203e-06	phospholipid/glycerol acyltransferase	5	231.02
CF024578	Zm.12587.1.S1_at	344	529.525	1.53932	0.000319174	hypothetical protein	5	295
CD446730	Zm.5168.1.A1_at	164.575	253.425	1.53988	0.00169336	expressed protein	5	79.1982
AI833522	Zm.4845.2.S1_at	728.125	1126	1.54644	0.000603349	syntaxin-related protein KNOLLE	5	150.9
AY109814	Zm.15790.1.S1_at	797.4	1235.5	1.54941	1.19149e-06	SWIB complex protein	5	124.699
BU050615	Zm.10295.1.A1_at	167.425	259.9	1.55234	1.53817e-05	RNA recognition motif (RRM)-containing protein	5	22.7
AW000253	Zm.3953.1.S1_at	55.9975	86.99	1.55346	0.000864331	unknown	5	22.7
AW066969	Zm.2723.1.A1_at	179.5	278.925	1.5539	0.000151712	IAA-amino acid hydrolase 6	5	27.4118
BM080781	Zm.885.1.S1_at	1753.25	2737.25	1.56124	4.89015e-05	Ras-related protein	5	189.8
CK371523	Zm.11326.1.S1_at	671.825	1052.5	1.56663	0.000115877	expressed protein	5	141.56
BM351289	Zm.10004.1.A1_at	882.9	1385.25	1.56898	0.00187319	peptidase M3 family protein	5	294.5
CO533773	Zm.18955.1.A1_at	232.125	364.2	1.56898	4.44541e-05	tRNA-splicing endonuclease	5	285.49
CO523621	Zm.3050.2.A1_at	131.9	207.05	1.56975	5.20212e-05	Ras-related GTP-binding family protein contains	5	242.6
CO522473	Zm.8033.1.S1_at	181.4	284.775	1.56987	0.00245479	ubiquitin-conjugating enzyme 15	5	185.1
CO521891	Zm.5427.1.A1_at	291.25	457.5	1.57082	2.73492e-05	expressed protein	5	255.101
CF637974	Zm.5314.1.A1_at	651.775	1023.83	1.57083	5.00063e-05	transcription initiation factor IIF alpha subunit (TFIIF-alpha)	5	263.801
BG266628	Zm.4120.1.A1_at	161.05	254	1.57715	0.00012663	unknown	5	281.22
AY105321	Zm.6495.1.S1_at	268.775	424.1	1.5779	0.000196497	transcription factor S-II (TFIIS)	5	62.6795
CF031407	Zm.6180.1.S1_at	749.375	1189.25	1.58699	0.00138868	expressed protein	5	286.495
CK986038	Zm.18085.1.S1_at	266.125	422.625	1.58807	0.000111533	hydrolase, alpha/beta fold family protein	5
AY108423	Zm.6522.2.A1_at	84.035	133.475	1.58833	0.000291101	peroxisomal membrane protein-related	5	216.303
CK986089	Zm.15889.1.A1_at	336.675	534.875	1.5887	0.00011479	expressed protein	5	275.9
AI932025	Zm.5730.1.A1_at	159.3	253.175	1.5893	0.000202728	unknown	5	231.91
BM380339	Zm.7440.1.A1_at	914.3	1453.5	1.58974	0.0041876	expressed protein	5	216.301
BG874013	Zm.5654.1.A1_at	911.625	1452.75	1.59358	0.00822279	expressed protein	5	285.49
CK370903	Zm.3719.1.A1_at	590	940.9	1.59475	0.000481493	calcium-binding EF hand family protein	5	267.54
AI855098	Zm.4321.1.S1_at	223.25	356.525	1.59698	0.000292034	expressed protein	5	295
CF034965	Zm.3818.1.S1_at	136.575	218.175	1.59747	0.000884088	unknown	5	156.9
AW282335	Zm.3454.1.S1_at	533.775	853.2	1.59843	0.00082124	short-chain dehydrogenase/reductase (SDR)	5	68.1003
CF635758	Zm.6200.1.S1_at	399.5	640.3	1.60275	0.000421625	expressed protein	5	79.2007
BQ293557	Zm.12228.1.S1_at	365.575	586.425	1.60412	0.000102352	DNAJ heat shock	5	147.5
AF527618	Zm.1083.1.S1_at	878.15	1412.25	1.60821	3.13542e-05	methyl-CpG-binding domain-containing protein	5	220.7
AY111276	Zm.4403.1.S1_at	169.05	272.775	1.61358	0.00423186	unknown	5	255.101
CO524599	Zm.18350.1.A1_at	258.2	417.725	1.61784	2.74235e-06	expressed protein	5	22.7
AY108190	Zm.13554.1.S1_at	368.825	599.725	1.62604	0.000245191	unknown	5	281.2
BQ539471	Zm.10767.1.A1_at	285.05	464.475	1.62945	5.09134e-05	unknown	5	199.5
BE510176	Zm.9196.1.S1_at	633.75	1034.8	1.63282	0.000245199	unknown	5	286.5
AY107655	Zm.5796.2.A1_at	281.175	461.475	1.64124	0.000724213	expressed protein	5	267.532
CO529085	Zm.9984.1.A1_at	93.005	153.075	1.64588	0.00191404	expressed protein	5	22.7
T18692	Zm.7040.1.S1_at	824.1	1362	1.65271	0.000297419	heat shock protein 70	5	189.77	5S
CK369559	Zm.8602.1.A1_at	276.2	458.45	1.65985	0.000110657	kelch repeat-containing F-box	5	260.2
AY108627	Zm.2827.1.A1_at	386.5	642.075	1.66125	7.07403e-05	unknown	5	150.9
AY107260	Zm.954.1.S1_at	1951.75	3244.25	1.66223	1.10737e-05	expressed protein	5	196.9
AI491598	ZmAffx.15.1.A1_at	226.925	380.825	1.6782	0.0004945	unknown	5	196.9
CD444675	Zm.6298.1.A1_at	86.9775	146.4	1.68319	0.000446513	unknown	5	279.1
CO534196	Zm.19263.1.S1_at	85.3925	143.75	1.6834	1.01747e-07	zinc knuckle family protein	5	286.5
AW067151	Zm.6352.1.A1_at	661.1	1128	1.70625	0.000398836	expressed protein	5	164.601	1 and 5
CF635753	Zm.10358.1.A1_at	56.885	97.38	1.71187	0.000351577	exonuclease family protein	5	255.098
CO532116	Zm.4069.1.A1_at	158.35	271.325	1.71345	0.00018326	RNA recognition motif (RRM)-containing protein	5	161.216
BG842836	Zm.3483.1.A1_at	711.35	1226.75	1.72454	0.0040482	expressed protein	5	275.9
CF000034	Zm.3913.1.A1_at	732.2	1265.5	1.72835	0.000120308	3' exoribonuclease family domain 1-containing protein	5	286.6
CF636956	Zm.1106.1.S1_at	101.093	174.975	1.73084	7.16308e-06	glycine-rich RNA-binding protein	5	187.56	5S
CF349172	Zm.5170.1.S1_at	1816.25	3215.75	1.77054	1.25691e-05	peroxidase	5	263.8
AY103544	Zm.13346.1.S1_at	113.013	201.25	1.78078	6.36897e-05	tubulin alpha-6 chain	5	147.5
AI666035	ZmAffx.131.1.A1_at	58.485	104.532	1.78734	0.00432718	unknown	5	156.9
AB102957	Zm.697.1.A1_a_at	66.23	120.748	1.82315	0.00275755	histidine kinase (AHK2)	5	260.2
BM382756	Zm.7791.1.A1_at	87.48	161.075	1.84128	0.00612782	epoxide hydrolase	5	33.1294
BM079226	Zm.8116.1.A1_a_at	306.925	571.5	1.86202	0.00863209	unknown	5	281.2
AF099112	Zm.431.1.S1_at	436.575	815.1	1.86703	0.00559152	RNA polymerase sigma subunit SigF (sigF) / sigma-like factor	5	30
AI621514	Zm.5380.1.A1_at	53.825	102.672	1.90752	3.96093e-05	unknown	5	50.1
CK145115	Zm.17494.1.A1_at	541.675	1050.85	1.94	0.00101735	glycerate dehydrogenase / NADH-dependent hydroxypyruvate reductase	5	286.5
CD442601	Zm.12882.1.S1_at	104.315	202.6	1.94219	8.42521e-05	HNH endonuclease domain-containing protein	5	260.2
AW052810	Zm.968.2.A1_at	103.022	200.8	1.94909	0.00267411	GRAM domain-containing protein	5	231.001
BM331974	Zm.7776.1.A1_at	311.5	607.75	1.95104	0.000647131	expressed protein	5	231.001
AY107589	Zm.13608.1.S1_at	316.5	632.775	1.99929	7.45168e-05	plasma membrane intrinsic protein	5	257.801	5S
CF629635	Zm.11701.1.S1_a_at	187.05	375.3	2.00642	0.00615904	SEC14 cytosolic factor	5	23.5056	5S
AY105653	Zm.5818.1.A1_at	358.15	842.35	2.35195	6.34663e-05	malate oxidoreductase	5	231	5S
AI666121	Zm.15995.2.A1_at	17.907	413.525	23.0929	1.63443e-06	peptidyl-prolyl cis-trans isomerase, cyclophilin	5	275.9	5S
AI737202	Zm.4581.1.A1_at	192.075	76.2175	0.396811	6.46375e-06	unknown	6	27.5986	6
AI622092	Zm.5472.1.A1_at	199.9	92.075	0.460605	6.01642e-06	expressed protein	6	27.8	6
AY107007	Zm.13032.1.A1_at	78.4825	36.7875	0.468735	9.89306e-05	unknown	6	27.6	6
BM379784	Zm.11662.1.A1_at	236.6	119.375	0.504544	2.20075e-05	unknown	6	27.5985
CA827497	Zm.13310.1.S1_at	368.75	258.475	0.700949	0.00111629	zinc knuckle (CCHC-type) family protein	6	66.4
CD440523	Zm.15723.1.S1_at	192.675	139.95	0.726353	0.00187742	expressed protein	6	501.2
CF623514	Zm.17516.1.S1_at	235.85	174.475	0.739771	0.000203101	protein kinase	6	81.6962
CF675031	Zm.16522.1.S1_at	107.32	82.1375	0.765351	0.0138538	KH domain-containing protein	6	203.2
AY104383	Zm.14993.1.A1_at	227	178.2	0.785022	0.0104611	isocitrate dehydrogenase subunit 1	6	501.2
CK368957	Zm.5086.2.S1_at	125.2	98.54	0.787061	0.00704021	unknown	6	378.999
CA401701	Zm.4589.1.A1_at	214.7	171.375	0.798207	0.0047463	protein kinase	6	544.5
AY109079	Zm.13466.1.S1_at	239.9	309.775	1.29127	0.00804849	16S rRNA processing protein RimM family	6	508.698
AI714470	Zm.9014.2.A1_at	777.375	1016.48	1.30757	0.0053487	unknown	6	434.9
AY103800	Zm.7914.1.A1_at	521.125	806.35	1.54733	1.1103e-06	zinc finger family protein	6	124.1
AI964698	Zm.1702.1.A1_at	247.6	426.325	1.72183	0.000166661	aldo/keto reductase family protein	6	228.899
CF623648	Zm.16351.1.A1_at	350.55	616.675	1.75916	0.00061931	unknown	6	124.103
CO528327	Zm.1066.3.A1_at	57.495	38.4825	0.669319	0.00302287	unknown	7	384.4
CD444092	Zm.6905.3.A1_a_at	1905.5	1498.25	0.786277	0.00855164	histone H1	7	125.2
AF330034	Zm.16794.1.A1_at	2009	1608.75	0.800772	0.00171665	isopentenyl-diphosphate delta-isomerase II	7	405.5
CF043421	Zm.5079.1.A1_at	598.4	769.825	1.28647	0.0279414	unknown	7	273.81
BG266268	Zm.4491.1.A1_at	138.775	179.875	1.29616	0.00242438	ankyrin repeat family protein	7	342.197
AY104666	Zm.16807.1.A1_at	441.675	601.95	1.36288	0.0134913	splicing factor	7	347.2
BM075189	Zm.4675.1.S1_at	362.875	511.925	1.41075	0.00686446	quinone reductase family protein	7	249.101
AF232008.2	Zm.15293.1.S1_a_at	1825.25	2722	1.4913	0.00324633	unknown	7	170.8
AI677510	ZmAffx.475.1.A1_at	66.1225	104.725	1.5838	0.000197368	hypothetical protein	7	176.799
CO519149	Zm.316.1.A1_at	5233.75	8717.25	1.66558	0.00877733	ribonuclease T2 family protein	7	611.503
AY106317	Zm.1007.1.S1_at	255.025	449.125	1.7611	0.030706	acid phosphatase class B family protein	7	90.19
CD972407	Zm.80.1.A1_at	1658	3015.75	1.81891	0.0345014	beta-amylase (BMY1)	7	405.5
AI770497	ZmAffx.821.1.S1_at	115.985	79.2	0.682847	0.0120486	heat shock protein 70	8	228.6
AI714495	Zm.5206.3.A1_a_at	227.675	157.35	0.691117	0.00494061	hexokinase 1 (HXK1)	8	344.504
AY125979	Zm.5206.1.S1_x_at	416.375	306.075	0.735095	0.00539934	hexokinase 1 (HXK1)	8	344.504
AI770390	ZmAffx.808.1.S1_at	99.305	75	0.755249	0.0144036	expressed protein	8	133.181
AY103537	Zm.5048.3.S1_x_at	1232.5	1538.25	1.24807	0.0129974	shepherd protein (SHD)	8	287.4
BM379927	Zm.6671.1.S1_a_at	1398.25	1817.75	1.30002	0.00407898	germin-like protein (GLP4)	8	55
AI967193	Zm.3009.1.S1_at	76.91	100.993	1.31313	0.00771562	unknown	8	344.503
AI677343	ZmAffx.465.1.A1_at	52.985	70.4225	1.3291	0.000249691	DTW domain-containing protein	8	175.505
BM078301	Zm.14916.4.S1_x_at	1086.5	1579.25	1.45352	0.000405514	ubiquitin-conjugating enzyme 4	8	444.999
CK827617	Zm.10236.1.A1_a_at	4430.5	6601.5	1.49001	1.98403e-05	NADH-ubiquinone oxidoreductase-related	8	55
BM333787	Zm.9148.1.S1_at	1252.25	1896.5	1.51447	0.0004558	unknown	8	107.301
BM382291	Zm.6694.1.A1_at	1405.75	2142.75	1.52428	0.0122714	bifunctional nuclease	8	120.24
AI711958	Zm.3963.1.S1_at	165.625	259.85	1.56891	9.96615e-05	unknown	8	580.097
CO523934	Zm.9391.1.A2_at	743.75	1182.12	1.58941	0.00279216	myb family transcription factor	8	348.2
BM337757	Zm.2111.1.A1_at	201.2	321.325	1.59704	0.00119894	acid phosphatase	8	295.3
AY105820	Zm.13797.2.A1_at	142.925	106.835	0.74749	0.0158363	ethylene-insensitive 3 (EIN3)	9	340.4
AY106412	Zm.5615.1.S1_at	191.8	144.85	0.755214	0.0206508	unknown	9	411.9
CF348974	Zm.16367.2.S1_at	54.9475	41.91	0.762728	0.00163825	unknown	9	82.3
BM379442	Zm.11631.1.A1_at	372.95	299.175	0.802185	0.00368939	phytochelatin synthetase family protein	9	315.7
AY110936	Zm.3256.2.A1_at	1329	1679.25	1.26354	0.00350556	unknown	9	637.101
BM073094	Zm.5434.1.S1_at	3624.25	4854.5	1.33945	0.00247561	ribosomal protein L6 family protein	9	327.241
BM334135	Zm.8879.1.A1_at	187.8	258.475	1.37633	0.0121117	MutT/nudix family protein	9	373.2
AY103567	Zm.5319.1.S1_a_at	1329	1850.25	1.39221	0.00599074	lipoxygenase (LOX1)	9	626.512
CA403203	Zm.5666.1.A1_at	308.85	440.75	1.42707	0.00339012	DEAD/DEAH box helicase	9	623.933
BM079515	Zm.5363.1.S1_at	64.1725	91.79	1.43036	0.00274441	unknown	9	200.398
AY105001	Zm.13129.1.S1_at	46.6075	73.44	1.57571	0.0036936	protease inhibitor/seed storage/lipid transfer protein (LTP)	9	129.349
AY107230	Zm.11214.1.S1_at	128.85	79.2525	0.615076	0.00047563	peroxidase 12 (PER12)	10	193.601
AY108376	Zm.13527.1.S1_at	163.325	115.25	0.705648	0.00339947	unknown	10	283.497
AI795746	Zm.4353.1.A1_s_at	95.8675	69.77	0.727775	0.000778735	unknown	10	187
BQ034341	Zm.12118.1.A1_at	67.14	85.1725	1.26858	0.0154101	unknown	10	160
AB042268	Zm.325.1.A1_at	142.1	196.075	1.37984	0.00145998	two-component responsive regulator	10	0
AY104897	Zm.13799.1.S1_at	149.375	215.075	1.43983	0.0101516	unknown	10	301.6
CF634917	Zm.1864.1.A1_at	201.475	336.175	1.66857	0.000400936	unknown	10	287.898
AI677337	Zm.13940.1.S1_at	874.275	427.175	0.488605	8.86416e-05	unknown	5 likely
AW289163	Zm.16513.5.S1_at	2311	1812	0.784076	0.0002067	actin 7 (ACT7) / actin 2	5 likely
CF629244	Zm.6771.1.A1_at	97.215	121.625	1.25109	0.00150318	unknown	5 likely
BI096715	Zm.6412.1.S1_at	2176.75	2729.5	1.25393	0.000145463	unknown	5 likely
U89341	Zm.399.1.S1_at	1559.5	2028.5	1.30074	0.00956464	unknown	5 likely
CK369736	Zm.17704.1.A1_at	55.175	72.235	1.3092	0.00341173	GRAM domain-containing protein	5 likely
AY108580	Zm.2375.1.A1_at	445.35	585.975	1.31576	0.00321401	unknown	5 likely
BM079030	Zm.3214.2.A1_a_at	97.1225	129.325	1.33157	0.0100337	unknown	5 likely
AY108671	Zm.8076.1.A1_at	1183.5	1581	1.33587	0.00210009	aconitase family protein	5 likely
AF076955	Zm.6439.1.A1_at	1567	2096.5	1.33791	0.000324097	eukaryotic translation initiation factor 4E 2 / eIF-4E2	5 likely
CF016368	Zm.14501.2.A1_at	5694.75	7688.25	1.35006	1.79413e-05	DNAJ heat shock protein	5 likely
AF276086	Zm.534.1.A1_x_at	75.025	101.765	1.35641	0.00708522	protein kinase	5 likely
CF051688	Zm.6559.1.A1_at	1200.75	1643.5	1.36873	0.00147623	threonyl-tRNA synthetase	5 likely
CA399949	Zm.6141.1.S1_at	489.925	673.8	1.37531	5.38659e-06	mitogen-activated protein kinase	5 likely
CO533068	Zm.19198.1.S1_at	126.025	173.475	1.37651	0.000340737	expressed protein	5 likely
BM337435	Zm.9913.1.A1_at	132.375	182.35	1.37753	1.20368e-05	unknown	5 likely
AY107067	Zm.1158.1.A1_at	383.5	530.675	1.38377	0.000273088	cyclin-dependent kinase	5 likely
CK144386	Zm.17327.1.S1_at	142.55	198.775	1.39442	0.00545407	unknown	5 likely
CK985952	Zm.18039.1.A1_at	1652.5	2323.5	1.40605	0.00454923	GDSL-motif lipase	5 likely
AF287341	Zm.536.1.S1_at	1071.75	1523	1.42104	8.29138e-05	40S ribosomal protein S10, mitochondrial	5 likely
BM381902	Zm.16805.3.S1_at	142.4	203.7	1.43048	0.00245406	basic endochitinase i	5 likely
CK369131	Zm.17541.1.S1_at	232.1	336.825	1.45121	0.00161017	SNF7 family protein	5 likely
AW461143	Zm.3241.1.A1_at	226.3	333.925	1.47559	0.000416624	eukaryotic translation initiation factor 2B family protein / eIF-2B	5 likely
CF047483	Zm.12976.1.S1_at	182.1	270.4	1.4849	0.00944862	membrane-associated zinc metalloprotease	5 likely		5S
AY107254	Zm.2004.1.A1_at	152.5	227.7	1.49311	0.000120415	unknown	5 likely		5S
AY104009	Zm.13844.1.A1_at	276.8	420.075	1.51761	0.000424272	unknown	5 likely
BQ539131	Zm.6847.1.A1_at	884.175	1364.25	1.54296	0.000637976	unknown	5 likely
AW313464	Zm.2218.1.A1_at	68.46	106.875	1.56113	0.000177021	unknown	5 likely
BG841656	Zm.1235.1.S1_at	447.6	713.15	1.59328	0.000625117	unknown	5 likely
CO524388	Zm.16514.1.S1_at	1072.08	1733.75	1.61719	0.00169063	expressed protein	5 likely
AW520081	Zm.1177.2.A1_at	1042.33	1700.5	1.63145	6.83366e-05	cell division cycle protein 48	5 likely		5S
AY107788	Zm.13591.1.S1_at	65.3925	107.125	1.63818	0.00954733	glutathione S-transferase	5 likely
AY124703	Zm.3478.1.S1_a_at	81.1625	133.425	1.64392	0.000145183	sucrose synthase	5 likely
CF628822	Zm.17327.2.S1_at	53.5475	92.4625	1.72674	0.0024566	unknown	5 likely		5S
BG266035	Zm.4381.1.A1_at	642.35	1114.05	1.73433	0.00191627	heavy-metal-associated domain-containing protein	5 likely		5S
BM333398	Zm.9595.1.A1_at	385.4	682.525	1.77095	3.9854e-06	expressed protein	5 likely
BM073880	Zm.8376.1.S1_at	109.442	48.115	0.439637	0.00333976	GCN5L1 family protein			6
BM079913	Zm.2376.7.A1_at	125.1	62.0875	0.496303	0.00381849	protease inhibitor/seed storage/lipid transfer protein
BM331837	Zm.9577.1.A1_at	830.4	430.475	0.518395	2.2306e-05	expressed protein
AW574462	Zm.1825.1.S1_at	116.505	67.57	0.579975	0.0138028	unknown
U08984	Zm.13934.1.S1_at	100.888	63.15	0.625945	0.0122336	unknown
AI855032	ZmAffx.991.1.S1_at	227.2	142.225	0.62599	0.00946185	unknown
BM416702	Zm.79.1.S1_at	221.925	139.3	0.62769	0.000381168	tubulin beta-6 chain (TUB6)
AW091200	Zm.16180.1.A1_at	88.0075	55.3075	0.628441	0.00533855	expressed protein
CO531510	Zm.15359.1.S1_at	63.7875	41.2	0.645895	0.00245919	unknown
BG840766	Zm.1789.1.A1_at	118.1	76.525	0.647968	0.00174914	fasciclin-like arabinogalactan-protein (FLA12)
M73828	Zm.15818.1.S1_at	2817.25	1842	0.653829	0.00414838	unknown
BM073756	Zm.5822.1.A1_at	2200.25	1452.75	0.660266	0.00362093	beta-expansin
BQ538140	Zm.10416.1.A1_at	308.65	211.225	0.684351	0.000212614	glutathione S-transferase
AY109032	Zm.14916.3.S1_a_at	165.2	114.875	0.695369	0.0136627	chaperonin
AY108720	Zm.15852.2.S1_a_at	95.91	67.3175	0.701882	0.0174623	phosphoadenosine phosphosulfate (PAPS) reductase family protein
CA403079	Zm.15902.1.A1_at	3303.75	2329	0.704956	0.00113767	expressed protein
BM078907	Zm.4310.1.A1_at	244.6	172.95	0.707073	0.00137095	ornithine carbamoyltransferase, chloroplast
BM079630	Zm.7721.1.A1_at	939.625	668.1	0.711028	0.00414714	unknown
CF632104	Zm.9670.1.A1_at	175.375	124.75	0.711333	0.000337399	cytochrome b5 domain-containing protein
CF057479	Zm.17512.1.S1_at	1216.75	867.475	0.712944	0.000243629	actin-depolymerizing factor 4
CK370702	Zm.17738.1.S1_at	69.335	50.6025	0.729826	0.00315471	unknown
CO521100	Zm.18378.1.A1_at	101.205	73.9	0.730201	0.00072858	cytochrome P450 family protein
CK347250	Zm.9427.1.A1_at	106.707	79.28	0.742966	0.00764691	unknown
AF417482	Zm.7339.1.S1_at	97.8	75.5525	0.77252	0.0137583	origin recognition complex subunit 2
AW331809	Zm.17103.1.A1_at	659.25	509.975	0.773568	0.00012285	transducin family protein
AY109271	Zm.3904.1.S1_at	178.275	139.4	0.781938	0.00952824	unknown
BM416746	Zm.2455.1.A1_at	74.645	58.7525	0.787092	0.00867207	unknown
CO532922	Zm.19018.1.A1_at	846.325	667.15	0.788291	6.96086e-05	33 kDa ribonucleoprotein, chloroplast
CF633376	Zm.15320.2.S1_a_at	106.1	83.985	0.791565	0.000368654	unknown
CK369026	Zm.17584.1.S1_at	61.35	48.6775	0.793439	0.0122141	expressed protein
AW091518	Zm.2923.1.A1_at	69.28	55.2725	0.797813	0.000650094	pentatricopeptide (PPR) repeat-containing protein
BM073602	Zm.8306.1.A1_at	69.5825	55.6075	0.799159	0.00068506	zinc finger
CF627701	Zm.9421.1.S1_at	1212	969.15	0.799629	0.00664193	succinate dehydrogenase
AY104535	Zm.16203.1.A1_at	3378.75	4234.75	1.25335	1.48714e-08	60S ribosomal protein
BM380760	Zm.10125.2.A1_x_at	317.675	398.475	1.25435	0.0124953	cytidine/deoxycytidylate deaminase family protein
CF633794	Zm.3165.1.A1_at	68.8975	86.5075	1.2556	0.0137999	terpene synthase/cyclase family protein
AI738184	Zm.18241.1.S1_at	1414.75	1788.25	1.264	0.00432785	protein phosphatase 2C
CF637856	Zm.15837.2.S1_s_at	6735	8590.25	1.27546	0.000340079	ribosomal protein L37
AI668391	ZmAffx.188.1.A1_at	72.38	92.39	1.27646	0.00255441	RNA recognition motif (RRM)-containing protein
BM379683	Zm.11650.1.A1_at	415.375	533.525	1.28444	0.00534854	peroxidase
CD446818	Zm.15749.1.S1_at	91.3925	117.45	1.28512	0.0126858	phosphatidic acid phosphatase family protein
CA827465	Zm.13309.1.S1_at	251.15	323.95	1.28987	0.00403974	unknown
CK144503	Zm.5549.1.A1_at	1415	1831.5	1.29435	0.00922954	expressed protein
BM380344	Zm.12450.1.A1_at	581.125	759.2	1.30643	0.0060014	expressed protein
BQ539387	Zm.10752.1.A1_at	203.375	265.7	1.30645	0.000574138	unknown
AY106386	Zm.3979.1.S1_at	2636.5	3445.25	1.30675	0.0073829	emp24/gp25L/p24 protein
CO523303	Zm.17097.1.A1_at	204.625	268.525	1.31228	0.00128402	unknown
CO529166	Zm.2439.1.A1_at	928.55	1220.5	1.31441	1.54789e-05	MSP1 protein, putative
BM349349	Zm.8827.1.A1_at	877.875	1155.25	1.31596	0.00970078	unknown
CK369609	Zm.17677.1.S1_at	96.005	126.65	1.3192	0.000546438	expressed protein
CF627602	Zm.17775.1.S1_at	195.6	259.175	1.32503	0.00275326	ribosomal protein L12 family protein
AY104576	Zm.1279.1.S1_at	279.25	370.025	1.32507	0.000741372	Rac-like GTP-binding protein
BM333382	Zm.5600.2.A1_x_at	455.7	607.925	1.33405	0.0073334	thioredoxin H-type 2 (TRX-H-2)
BM381718	Zm.839.1.A1_at	66.295	88.855	1.3403	0.00424526	unknown
AI740117	Zm.15962.1.A1_at	1314.5	1766.75	1.34405	0.00794135	expressed protein
CF244949	Zm.17262.1.S1_at	136.875	184.275	1.3463	0.0112635	unknown
BM350310	Zm.9371.1.A1_x_at	87.3275	117.575	1.34637	0.000485182	unknown
CK786879	Zm.17853.1.S1_at	321.2	432.775	1.34737	0.00119915	unknown
CK145375	Zm.17260.1.A1_at	80.6475	108.95	1.35094	0.000912827	unknown
CO531380	Zm.18487.1.A1_at	73.2175	99.05	1.35282	0.00831461	exocyst subunit EXO70 family protein
AI691174	Zm.4452.1.A1_at	188.45	255.525	1.35593	6.13437e-05	unknown
CD219309	Zm.15487.1.S1_at	875.375	1187	1.35599	0.00302424	mitogen-activated protein kinase
AY110392	Zm.6006.1.A1_at	382.125	518.3	1.35636	0.00130647	spermidine synthase
AW355929	Zm.15861.1.A1_at	2643.25	3588.5	1.35761	0.00616681	lil3 protein identical to Lil3 protein
CA400335	Zm.7417.2.A1_a_at	309.025	420.1	1.35944	0.00226144	expressed protein low similarity to BRE alpha b isoform
CO522407	Zm.18547.1.A1_at	895.35	1219.25	1.36176	0.00100973	cytochrome P450
CK370727	Zm.8851.1.A1_at	365.65	501.8	1.37235	0.000255755	alkaline phytoceramidase family
CA399976	Zm.9976.1.A1_at	1149.75	1588.5	1.3816	8.40442e-05	unknown
AF527609	Zm.2879.1.S1_at	745.2	1033	1.38621	3.74228e-06	heterochromatin protein
AY106485	Zm.2051.2.S1_at	418.8	582.2	1.39016	0.00284825	peptidyl-prolyl cis-trans isomerase
CF052340	Zm.936.1.A1_at	578.5	806.2	1.3936	0.013816	CCAAT displacement protein-related
CA401860	Zm.11831.1.S1_a_at	287.7	402.125	1.39772	0.00417394	glycosyl hydrolase family 17 protein
CB351314	Zm.3912.1.A1_at	306.75	430.425	1.40318	0.00090866	heat shock protein
CO520280	Zm.17211.1.A1_at	85.9275	120.6	1.40351	0.0015752	expressed protein
CA404845	Zm.452.1.S1_at	299.025	420.775	1.40716	0.0142168	expressed protein
BM380456	Zm.3297.1.A1_at	3457.25	4866.5	1.40762	0.00556253	cinnamoyl-CoA reductase family
CK371495	Zm.3490.1.A1_at	1266.5	1786.25	1.41038	0.000858987	arginine/serine-rich splicing factor RSP41
CF623978	Zm.12030.1.A1_at	462.825	653	1.4109	4.68731e-05	unknown
BQ538717	Zm.10632.1.A1_at	214.55	303.525	1.41471	0.000147655	unknown
AY106266	Zm.13728.2.S1_at	217.2	308.475	1.42023	0.00117071	expansin, putative (EXP4)
CA403853	Zm.7460.1.A1_at	178.575	254.275	1.42391	0.000483299	prefoldin
BM379046	Zm.2656.1.S1_at	328.5	467.8	1.42405	0.00170254	shaggy-related protein kinase kappa / ASK-kappa
AW018111	ZmAffx.1085.1.A1_at	75.15	107.44	1.42967	0.00162828	unknown
AI619398	Zm.5357.1.S1_at	124.3	178.475	1.43584	0.00470349	transducin family protein
CK827965	Zm.18004.1.A1_at	275.775	396.45	1.43758	4.02159e-05	cinnamoyl-CoA reductase family
CO529217	Zm.16192.1.A1_at	4998.5	7199.5	1.44033	0.000358092	60S ribosomal protein L37 (RPL37C)
AI629939	Zm.5530.1.A1_at	1372	1976.5	1.4406	0.000163049	vacuolar sorting receptor
AY109012	Zm.1670.1.A1_at	1394.25	2010.75	1.44217	0.0230258	unknown
CO533006	Zm.16004.1.A1_at	241.6	348.5	1.44247	0.000215043	methionyl aminopeptidase
CF633388	Zm.5113.2.A1_a_at	80.6125	116.48	1.44494	0.00696206	unknown
CF636698	Zm.14283.1.A1_at	3480.25	5034.25	1.44652	1.92768e-06	60S ribosomal protein
AY111219	Zm.3212.1.A1_at	359.025	519.75	1.44767	6.94472e-05	unknown
CO525170	Zm.18489.1.A1_at	69.1525	100.593	1.45465	0.00161204	expressed protein
CO526378	Zm.17921.1.A1_at	614.175	893.675	1.45508	0.00243653	zinc finger (FYVE type) family protein
CF635790	Zm.10306.1.S1_at	1126.25	1641.75	1.45771	0.000192144	unknown
CK985437	Zm.14996.1.S1_at	242.575	354.375	1.46089	6.75818e-06	expressed protein
CO522637	Zm.18345.1.S1_at	43.64	63.76	1.46104	0.00615095	expressed protein
CK369527	Zm.17313.1.A1_at	119.907	175.25	1.46154	0.00670352	unknown
BM073439	Zm.7438.1.A1_at	60.7825	89.2675	1.46864	0.0116722	expressed protein
BM074466	Zm.4449.1.A1_at	539.9	793.4	1.46953	0.000902874	unknown
CF003582	Zm.10798.1.A1_at	524.15	770.975	1.47091	1.84026e-05	kelch repeat-containing F-box family protein
BM333940	Zm.7860.1.A1_at	196.75	290.8	1.47802	0.000110495	expressed protein
AY109066	Zm.10006.1.A1_at	508.575	755.925	1.48636	0.00332378	kinesin-related protein (MKRP2)
AW066989	Zm.921.2.A1_at	147.025	218.55	1.48648	0.00699884	unknown			5S
CF638097	Zm.2255.1.S1_at	190.6	283.35	1.48662	0.00244874	unknown			5S
AY105414	Zm.7955.1.A1_at	906.75	1355.75	1.49518	0.000212234	thioredoxin family protein			5S
BM337044	Zm.4306.1.A1_at	710.375	1063.5	1.4971	2.6213e-05	unknown			5S
AY103695	Zm.4030.2.A1_at	4080.25	6128.75	1.50205	1.94977e-06	60S ribosomal protein
BM379833	Zm.10099.1.A1_at	293.775	443.075	1.50821	0.00214797	zinc finger (DNL type) family protein
CF623745	Zm.14476.2.S1_at	278.6	420.975	1.51104	0.00642335	thioredoxin family protein
AB007502	Zm.13795.1.A1_at	744.775	1126.75	1.51287	3.07398e-06	farnesyl-diphosphate farnesyltransferase
CK368502	Zm.17638.1.S1_at	232.5	352.425	1.51581	0.00838148	unknown
AW331197	Zm.3330.1.A1_at	97.92	148.975	1.5214	0.0153992	unknown
BM337305	Zm.3191.1.A1_at	722.5	1102.2	1.52554	0.00184463	unknown
BG840906	Zm.1167.1.S1_at	453.9	694.825	1.53079	0.00178767	expressed protein			5S
CK826821	Zm.18607.1.A1_at	225.55	345.75	1.53292	0.000591893	unknown
CA401170	Zm.6008.1.S1_at	89.33	137.35	1.53756	0.00440589	unknown
CF627712	Zm.13350.1.A1_at	669.35	1031.9	1.54164	0.00015383	basic helix-loop-helix (bHLH) family protein
CO529122	Zm.3587.1.S1_at	431.75	667	1.54488	0.00084503	DSBA oxidoreductase family protein
AI964685	Zm.789.1.S1_at	356.95	554.225	1.55267	0.00100633	protein phosphatase 2C
CF041742	Zm.12157.1.S1_a_at	64.68	100.775	1.55806	0.00313423	unknown
AI795683	Zm.4342.1.S1_s_at	273	427.35	1.56538	0.00171717	unknown
BM079799	Zm.816.1.A1_at	172.025	270.125	1.57027	0.00400923	unknown
BI542710	Zm.5715.1.A2_at	6038.75	9550.75	1.58158	0.000490086	O-methyltransferase family 2 protein
BG549555	Zm.8187.1.A1_at	231.9	367.275	1.58376	0.00146646	unknown			5S
AY106626	Zm.2292.1.S1_at	262.8	416.95	1.58657	0.00156764	unknown
CA827139	Zm.10444.1.S1_at	80.735	128.225	1.58822	0.00103085	unknown
CK369860	Zm.17489.1.A1_at	33.94	54.8175	1.61513	0.00331592	unknown
CA830267	Zm.12339.1.S1_at	128.55	209.275	1.62797	0.00343772	unknown
U75531	Zm.14138.1.A1_at	217.6	356.95	1.6404	0.00081304	unknown
CO517894	Zm.6706.1.A1_at	537.425	886.675	1.64986	0.00326383	cinnamoyl-CoA reductase family
CO526802	Zm.18079.1.A1_at	360.625	596.8	1.6549	4.79592e-05	expressed protein
CK347732	Zm.17395.1.A1_at	139.9	237.4	1.69693	0.00684858	unknown
CF623363	Zm.5715.1.A1_at	1788	3035.75	1.69785	0.00283819	O-methyltransferase family 2 protein
BQ538977	Zm.10681.1.A1_at	126.55	221.975	1.75405	0.00841541	unknown
AI600869	Zm.5108.1.A1_at	1983.5	3487.75	1.75838	1.47265e-05	xyloglucan:xyloglucosyl transferase
BM382240	Zm.11967.1.A1_at	99.475	177.55	1.78487	0.0018557	auxin-resistance protein
CO524609	Zm.4324.1.A1_at	214.425	382.8	1.78524	0.00203309	GDSL-motif lipase/hydrolase family
CF630675	Zm.15637.1.A1_a_at	243.575	435.725	1.78887	0.00216223	unknown
BM267086	Zm.17087.1.S1_at	423.225	791.25	1.86957	0.00878159	unknown
BM379473	Zm.11636.1.A1_at	139.75	262.275	1.87674	0.00151955	unknown
CN844282	Zm.12293.1.S1_at	424.7	798.25	1.87956	0.00702148	Bax inhibitor-1 putative
AI691463	Zm.17329.1.A1_at	279.65	530.975	1.89871	3.0124e-06	expressed protein
AY106605	Zm.2853.1.A1_at	111.35	212.575	1.90907	0.000609042	unknown
U17897	Zm.226.1.S1_at	200.225	414.75	2.07142	2.3214e-06	unknown
CK369759	Zm.17706.1.S1_at	62.655	145.375	2.32025	0.000241168	unknown			5S
AY639019	Zm.7659.1.S1_at	49.42	119.118	2.41031	0.00519743	phosphate transporter (PT2)			8
BM269210	Zm.9477.1.A1_at	80.5675	198.1	2.45881	0.00930489	splicing factor Prp18 family protein			5S
AI783234	Zm.4228.1.S1_at	169.3	429.125	2.5347	2.67571e-05	unknown			5S
BM380426	Zm.11748.1.A1_at	30.5655	339.425	11.1048	4.11917e-06	unknown			1
L16798	Zm.201.1.S1_at	12.2367	140	11.4409	1.12365e-05	unknown			5S
likely 5 means that the gene had a non-perfect hit to the region of chromosome 1 atht is homologous to 5S and no hit to chromosome 5
