# Supplementary material for: Profiling expression changes caused by a segmental aneuploid in maize
Source: BMC Genomics. 2008 Jan 10;9:7. doi: 10.1186/1471-2164-9-7 (PMC2254597; doi:10.1186/1471-2164-9-7)
Supplement: Additional file 2 — Map positions for each of the Affymetrix probe sets. This file is available as an Excel spreadsheet that lists the predicted map positions for ~7,000 features present on the maize Affymetrix microarray. [file 1471-2164-9-7-S2.xls]

## Sheet: Table S2
Table S2. Map positions for each of the Affymetrix probe sets
Affymetrix probe ID	EST accession of probe parent	TIGR-TC	Best Arabidpsis hit	Maize BAC clone related to Affymetrix probe pair	Chromosome	~cM
Zm.1.1.A1_at	M90554	M90554	--	--	--	--
Zm.100.1.A1_at	BM072922	TC248935	--	--	8	63.5411
Zm.1000.1.A1_at	CK144426	TC252207	At4g23820.1	--	9	258.902
Zm.10000.1.A1_at	BM332795	TC265830	At1g22840.1	--	--	--
Zm.10001.1.A1_at	BM351216	TC263370	--	b0379A16	--	--
Zm.10002.1.A1_a_at	BM351261	TC275015	--	ND	--	--
Zm.10003.1.A1_at	BM379977	TC278214	--	--	--	--
Zm.10004.1.A1_at	BM351289	TC275111	At5g51540.1	ND	--	--
Zm.10005.1.A1_at	BM351316	TC254481	--	c0028K12	--	--
Zm.10006.1.A1_at	AY109066	AY109066	At4g39050.1	ND	--	--
Zm.10007.1.A1_at	CB351126	TC254444	--	--	--	--
Zm.10008.1.A1_at	BM332132	TC272145	At4g02370.1	--	9	418.599
Zm.10009.1.A1_at	BM351446	TC256343	At1g27695.1	--	--	--
Zm.10011.1.A1_at	BM331860	TC268678	--	b0030E13	--	--
Zm.10011.1.A1_s_at	BM331860	TC268678	--	b0030E13	--	--
Zm.10012.1.A1_at	CF635852	TC260164	--	--	--	--
Zm.10012.1.S1_at	CF635852	TC260164	--	--	--	--
Zm.10013.1.A1_at	CF629073	TC275456	At2g02850.1	c0221B01	--	--
Zm.10015.1.A1_at	AY108556	AY108556	--	ND	--	--
Zm.10016.1.A1_at	BM340593	TC258369	At1g71990.1	c0540P19	--	--
Zm.10017.1.A1_at	BM347270	TC273943	--	--	--	--
Zm.10018.1.A1_at	CA400428	TC263178	--	ND	--	--
Zm.1002.1.A1_at	BM333976	TC270616	At1g14510.1	ND	--	--
Zm.1002.2.A1_at	CD438956	TC270617	At1g14510.1	ND	--	--
Zm.1002.2.S1_a_at	CD438956	TC270617	At1g14510.1	ND	--	--
Zm.1002.2.S1_s_at	CD438956	TC270617	At1g14510.1	ND	--	--
Zm.10020.1.A1_at	BM332083	TC275597	--	b0368P03	4	702.2
Zm.10022.1.A1_at	BM351693	TC278592	--	--	--	--
Zm.10023.1.A1_a_at	BM340918	TC278258	--	--	--	--
Zm.10024.1.S1_at	BQ529117	TC271765	At3g08640.1	--	--	--
Zm.10025.1.S1_at	BM378190	TC275606	--	--	--	--
Zm.10025.1.S1_s_at	BM378190	TC275606	--	--	--	--
Zm.1003.1.S1_at	BE639379	TC253024	--	ND	--	--
Zm.10030.1.S1_at	CO532943	TC255285	--	b0514B23	6	228.9
Zm.10031.1.A1_at	CF636385	TC272901	At1g05170.1	ND	--	--
Zm.10032.1.S1_at	CN844905	TC276160	--	--	--	--
Zm.10033.1.A1_at	AW191078	TC272605	--	--	6	126.996
Zm.10034.1.S1_at	CK370678	TC263080	--	--	4	436.901
Zm.10036.2.A1_at	AI711635	TC261136	At3g16520.3	ND	--	--
Zm.10036.2.S1_a_at	AI711635	TC261136	At3g16520.3	ND	--	--
Zm.10037.1.S1_at	AY107216	AY107216	At1g50920.1	--	9	76.2504
Zm.10039.1.A1_at	CF631889	TC271524	--	b0246P18	--	--
Zm.10039.2.A1_at	BM378276	TC271522	At5g58470.1	b0246P18	--	--
Zm.10039.2.S1_at	BM339927	TC271522	At5g58470.1	b0246P18	--	--
Zm.1004.1.S1_at	BE511241	TC261763	--	--	--	--
Zm.10040.1.S1_at	BM073551	TC275240	At3g17980.1	--	--	--
Zm.10042.1.S1_at	AI834463	TC261863	At1g48410.1	--	2	551.107
Zm.10043.1.A1_at	BM378321	TC275213	At3g18080.1	--	1	881.201
Zm.10044.1.A1_at	BM340080	TC273944	At5g37710.1	--	6	236.901
Zm.10045.1.A1_at	CF051701	TC251972	At2g38770.1	ND	--	--
Zm.10046.1.A1_at	BM379106	TC265682	--	--	--	--
Zm.10048.1.S1_at	CB815833	TC271734	At4g19150.1	c0034N04	--	--
Zm.10049.1.A1_at	BM378498	TC268633	--	--	--	--
Zm.10050.1.A1_at	BM378683	TC266439	--	--	--	--
Zm.10051.1.A1_at	BM378991	TC254733	--	b0186D23	--	--
Zm.10053.1.A1_at	CO523900	TC270596	At1g29850.1	b0458C19	8	204.802
Zm.10054.1.A1_at	BM378790	TC275228	--	--	--	--
Zm.10055.1.A1_at	BM378738	TC272701	--	--	8	114.5
Zm.10058.1.A1_at	BM378675	TC253461	At2g38650.1	--	2	572.4
Zm.1006.1.A1_at	BE639439	TC252946	At2g14050.1	--	--	--
Zm.10060.1.A1_at	CK371531	TC274574	At3g01150.1	--	1	656.306
Zm.10061.1.A1_at	BM379110	TC262753	At5g20920.1	b0367E14	--	--
Zm.10062.1.A1_at	BM378648	TC252134	At3g25560.1	--	--	--
Zm.10063.1.A1_at	BM378869	TC249642	At1g62990.1	--	9	622.1
Zm.10065.1.A1_at	BM378954	TC278498	--	--	--	--
Zm.10066.1.A1_at	BM378960	TC267052	--	--	--	--
Zm.10067.1.A1_at	BM349883	TC249586	At1g68020.2	b0119O17	3	552.096
Zm.10068.1.S1_at	BM378899	TC274334	--	--	7	392.103
Zm.10069.1.A1_at	AY108373	AY108373	At5g40270.1	ND	--	--
Zm.10069.1.S1_at	AY108373	AY108373	At5g40270.1	ND	--	--
Zm.1007.1.S1_at	AY106317	AY106317	At4g29260.1	--	7	90.1972
Zm.10071.1.A1_at	BM378922	TC262859	--	--	10	481.398
Zm.10072.1.A1_at	BM378946	TC249204	At3g63490.1	--	6	312.001
Zm.10073.1.A1_at	BM378953	TC261943	At5g61330.1	--	6	75.7998
Zm.10075.1.A1_at	CF624342	TC262063	At3g18860.1	--	4	277.601
Zm.10076.1.S1_at	BM379471	TC258355	At2g33430.1	ND	--	--
Zm.10077.1.A1_at	CA399756	TC260954	At3g07560.1	--	1	973.001
Zm.10078.1.A1_at	AY105378	AY105378	--	--	8	240.701
Zm.10079.1.A1_a_at	CK370542	TC262013	At2g20670.1	--	3	544.2
Zm.1008.1.A1_at	BE639475	TC266241	At3g05470.1	c0252H20	--	--
Zm.10081.1.A1_a_at	BQ538388	TC250525	At2g45260.1	--	--	--
Zm.10081.1.A1_at	BQ538388	TC250525	At2g45260.1	--	--	--
Zm.10081.2.A1_at	BM378463	TC250524	At2g45260.1	--	--	--
Zm.10082.1.A1_at	BM378776	TC253266	--	--	4	47.6006
Zm.10084.1.A1_at	BM379122	TC253087	At1g47480.1	--	--	--
Zm.10085.1.A1_at	BM382598	TC274865	At2g14610.1	--	--	--
Zm.10086.1.A1_a_at	BM379200	BM379200	--	b0060F24	--	--
Zm.10086.1.A1_x_at	BM379200	BM379200	--	b0060F24	--	--
Zm.10087.1.A1_at	BM381624	TC279144	--	b0117J17	5	479.701
Zm.10088.1.A1_at	BM379209	TC259675	At5g23750.1	--	10	335.501
Zm.10089.1.A1_at	BM334501	TC263858	At3g20870.1	b0214K14	--	--
Zm.10090.1.A1_at	BM382713	TC276302	At5g66040.1	--	--	--
Zm.10090.1.A1_x_at	BM382713	TC276302	At5g66040.1	--	--	--
Zm.10090.2.A1_x_at	BM381408	BM381408	--	--	--	--
Zm.10091.1.A1_at	BM382104	TC260553	--	--	--	--
Zm.10092.1.A1_at	AY105279	AY105279	At3g43520.1	--	1	656.304
Zm.10093.1.A1_at	CO526593	TC265100	At4g08950.1	--	--	--
Zm.10094.1.A1_at	BM379327	TC276941	--	--	--	--
Zm.10095.1.A1_at	CF633991	TC273692	--	b0278E13	--	--
Zm.10096.1.A1_at	BM379421	TC253500	--	b0271L09	--	--
Zm.10097.1.A1_at	BQ538355	TC261969	At5g39890.1	--	8	10.601
Zm.10098.1.A1_at	CO531187	TC253208	At1g55230.1	--	--	--
Zm.10099.1.A1_at	BM379833	TC251607	At5g27280.1	ND	--	--
Zm.101.2.A1_at	AY105599	AY105599	At2g04700.1	--	9	64.6996
Zm.101.2.S1_a_at	AY105599	AY105599	At2g04700.1	--	9	64.6996
Zm.1010.1.A1_at	U85495	U85495	--	--	--	--
Zm.10100.1.A1_at	BM382599	TC266384	--	--	--	--
Zm.10101.1.A1_at	BM379606	TC275134	At5g06860.1	--	--	--
Zm.10103.1.A1_at	AI947611	TC274437	--	ND	--	--
Zm.10105.1.A1_at	BM379807	TC266725	--	--	--	--
Zm.10106.1.A1_at	BM380296	TC278828	--	b0172L01	9	142.598
Zm.10107.1.A1_a_at	CA401964	TC264278	--	--	--	--
Zm.1011.1.S1_at	BM073180	TC250034	At1g01820.1	ND	--	--
Zm.10110.1.A1_at	BM380771	TC272608	--	b0108L22	1	793.404
Zm.10111.1.A1_at	BM380307	TC252839	At1g28100.1	--	--	--
Zm.10112.1.A1_at	BM268000	TC257252	--	--	--	--
Zm.10113.1.A1_s_at	BM380325	TC263959	At2g26695.1	--	--	--
Zm.10114.1.S1_at	BM339690	TC260808	--	--	1	386.402
Zm.10115.1.S1_x_at	CF626396	TC270950	--	--	7	544.094
Zm.10116.1.A1_at	AY108928	AY108928	--	ND	--	--
Zm.10116.1.S1_at	AY108928	AY108928	--	ND	--	--
Zm.10117.1.S1_at	AW061641	TC271961	At3g14020.1	--	1	141.8
Zm.10119.1.A1_at	AW330816	TC252664	At2g47910.1	--	4	237.799
Zm.1012.1.S1_at	BM080394	TC249699	At3g04470.1	--	5	664.3
Zm.1012.2.S1_at	AI649835	AI649835	--	b0515H06	--	--
Zm.10120.1.A1_at	BM380514	TC276645	--	--	--	--
Zm.10121.1.A1_at	BM379087	TC261805	At1g26550.1	--	6	166.799
Zm.10122.1.S1_at	BM380628	TC263112	At1g09580.1	--	5	590.4
Zm.10123.1.S1_at	BM380717	TC270348	At5g46020.1	ND	--	--
Zm.10124.1.A1_at	AY107109	AY107109	At3g07770.1	--	3	229.699
Zm.10125.1.A1_a_at	CF628795	TC258565	At5g28050.1	--	--	--
Zm.10125.1.A1_x_at	CF628795	TC258565	At5g28050.1	--	--	--
Zm.10125.2.A1_x_at	BM380760	TC258565	At5g28050.1	--	--	--
Zm.10125.3.A1_x_at	BM381172	TC258565	At5g28050.1	--	--	--
Zm.10127.1.A1_at	BG842270	TC267678	At5g40500.1	--	--	--
Zm.10128.1.S1_a_at	CA404676	TC258764	At1g27390.1	--	--	--
Zm.10128.1.S1_at	CA404676	TC258764	At1g27390.1	--	--	--
Zm.10128.1.S1_x_at	CA404676	TC258764	At1g27390.1	--	--	--
Zm.10128.2.S1_x_at	BM378587	TC258764	At1g27390.1	--	--	--
Zm.10129.1.A1_at	BM267811	TC276956	At2g32030.1	--	--	--
Zm.1013.1.S1_at	CD436268	TC260587	At4g26000.1	b0246C14	--	--
Zm.1013.2.A1_a_at	CK347213	TC260588	At4g26000.1	c0005I05	6	81.696
Zm.1013.2.A1_at	CK347213	TC260588	At4g26000.1	c0005I05	6	81.696
Zm.10130.1.S1_at	AW225202	TC252952	At5g51880.1	--	1	37.2389
Zm.10131.1.A1_at	BG873885	TC275796	At5g07990.1	--	--	--
Zm.10132.1.A1_at	BM381122	TC257087	--	b0494I16	6	473.388
Zm.10133.1.A1_a_at	CD441295	TC249239	At3g13470.1	b0241J18	4	748.3
Zm.10133.1.A1_at	CD441295	TC249239	At3g13470.1	b0241J18	4	748.3
Zm.10133.2.S1_at	AI833460	TC249239	At3g13470.1	b0241J18	4	748.3
Zm.10134.1.A1_at	BQ619055	TC252847	At3g09270.1	--	--	--
Zm.10135.1.A1_at	BM381166	TC257842	--	--	--	--
Zm.10136.1.A1_at	BM381289	TC279023	--	--	--	--
Zm.10137.1.A1_at	BM381183	TC257880	--	--	--	--
Zm.10138.1.S1_at	BM334083	TC271593	At5g62270.1	b0240O13	3	496.2
Zm.10140.1.A1_at	BM381297	TC266739	--	--	--	--
Zm.10141.1.A1_at	AY108995	AY108995	At1g28600.1	--	8	191.002
Zm.10142.1.A1_at	BM381368	TC261405	--	--	9	425.2
Zm.10143.1.A1_at	BI478994	TC274810	--	--	--	--
Zm.10145.1.S1_at	CD999858	TC270374	At1g29070.1	--	--	--
Zm.10146.1.A1_at	BM338483	TC273421	--	--	4	158.801
Zm.10147.1.A1_at	BM381621	TC248080	--	--	--	--
Zm.10148.1.A1_at	BM382070	TC256942	--	--	--	--
Zm.10149.1.A1_at	BM347573	TC249778	--	ND	--	--
Zm.10150.1.A1_at	BQ538166	TC263249	--	b0091K21	--	--
Zm.10151.1.A1_at	CK986091	TC274970	At5g01300.1	--	--	--
Zm.10152.1.A1_at	CN845134	TC275641	At1g14330.1	--	--	--
Zm.10153.1.S1_at	CF021614	TC272351	At5g43750.1	--	--	--
Zm.10154.1.A1_at	AY110895	AY110895	--	ND	--	--
Zm.10154.1.S1_at	AY110895	AY110895	--	ND	--	--
Zm.10155.1.A1_at	BM381801	TC262404	At1g74410.1	--	1	320.897
Zm.10156.1.A1_a_at	BM381823	TC262938	--	--	--	--
Zm.10157.1.A1_at	BM382490	TC276733	--	--	--	--
Zm.10158.1.A1_at	BM381929	TC253095	At2g44300.1	--	--	--
Zm.10159.1.A1_at	BM350333	TC273504	At2g28790.1	--	1	450.806
Zm.1016.1.S1_at	CF348881	TC263789	At4g37090.1	--	3	806.898
Zm.10162.1.A1_at	AW155725	TC253649	--	b0209J04	--	--
Zm.10165.1.A1_at	BM382169	TC248881	At1g48410.1	--	10	367.9
Zm.10166.1.S1_a_at	AY106989	AY106989	--	ND	--	--
Zm.10167.1.A1_at	BM381529	TC259266	--	--	--	--
Zm.10168.1.A1_at	CA404699	TC251944	--	ND	--	--
Zm.10169.1.A1_at	AI795322	TC248864	--	--	2	420.598
Zm.10169.1.S1_at	AI795322	TC248864	--	--	2	420.598
Zm.10169.2.S1_at	CF020725	TC248864	--	--	2	420.598
Zm.10169.2.S1_x_at	CF020725	TC248864	--	--	2	420.598
Zm.10170.1.A1_at	CF648707	TC271567	At4g26480.1	--	--	--
Zm.10170.2.S1_at	BM078288	TC271565	At5g56140.1	--	7	190.398
Zm.10170.3.A1_a_at	CF637378	CF637378	--	b347L03	--	--
Zm.10170.3.A1_at	CF637378	CF637378	--	b347L03	--	--
Zm.10171.1.A1_at	BM382616	TC255153	At5g65690.1	--	1	218.998
Zm.10172.1.A1_at	CO532781	TC247999	At5g08790.1	--	5	65.4409
Zm.10173.1.A1_at	BM347561	TC254308	--	--	--	--
Zm.10174.1.A1_at	AY111125	AY111125	--	--	3	507.2
Zm.10174.1.S1_at	AY111125	AY111125	--	--	3	507.2
Zm.10175.1.A1_at	BM379420	TC262963	--	c0026I23	--	--
Zm.10176.1.A1_at	AY109960	AY109960	--	b0383K15	2	285.9
Zm.10177.1.A1_at	BM382782	TC270787	At4g34240.1	ND	--	--
Zm.10178.1.A1_at	CO522741	TC274156	At2g40890.1	--	--	--
Zm.10180.1.S1_at	BU645403	TC250270	--	--	--	--
Zm.10181.1.A1_at	BM380185	TC274020	At1g53910.1	--	--	--
Zm.10182.2.S1_a_at	CD058667	TC251625	At5g55130.1	c0149N13	4	380.2
Zm.10183.1.A1_at	CD439994	TC261553	At4g14420.1	c0279H12	--	--
Zm.10184.1.A1_at	AY105003	AY105003	At1g65260.1	--	3	390.3
Zm.10185.1.A1_at	BM379817	TC262925	--	--	--	--
Zm.10186.1.A1_at	CK367931	TC273197	--	--	5	378.318
Zm.10187.1.S1_at	CF634502	TC262053	At5g51460.2	--	5	476.6
Zm.10189.1.A1_at	AY103583	AY103583	At4g13940.1	--	8	114.502
Zm.10189.2.A1_at	BM337907	TC247948	At5g08790.1	--	7	157.106
Zm.10189.3.A1_at	AI881633	TC247846	At4g13940.1	--	8	114.502
Zm.10189.3.S1_a_at	AI881633	TC247846	At4g13940.1	--	8	114.502
Zm.1019.1.A1_at	AW288674	TC270265	At2g16700.1	--	1	210.6
Zm.10190.1.S1_at	CF041516	TC272143	At3g55605.1	--	8	134.813
Zm.10192.1.A1_at	BM335866	TC264991	--	--	--	--
Zm.10193.1.S1_at	BE519382	TC269213	--	b0173F13	8	107.3
Zm.10194.1.A1_at	BQ619305	TC272222	--	--	--	--
Zm.10195.1.A1_at	BM349209	TC269554	--	c0501P05	--	--
Zm.10199.1.A1_at	BM339092	TC274243	At2g28315.1	b0323D05	--	--
Zm.10200.1.A1_at	BM379455	TC270083	At2g19170.1	ND	--	--
Zm.10200.2.A1_at	BM078569	TC270081	At5g57990.1	ND	--	--
Zm.10201.1.S1_at	AW497951	TC269111	--	b0148M16	5	348.999
Zm.10202.1.A1_at	AY112463	AY112463	At4g38580.1	--	2	344.8
Zm.10204.1.A1_at	CF634444	TC250509	At1g71050.1	--	6	27.6
Zm.10206.1.A1_at	BM334670	TC261008	At4g15930.1	--	5	79.1991
Zm.10207.2.A1_a_at	CF638175	TC262498	At2g46930.1	--	3	237.4
Zm.10208.1.A1_at	BM382451	TC264046	At4g35750.1	ND	--	--
Zm.10209.1.A1_at	CD444477	TC272564	At4g10490.1	--	3	229.699
Zm.10210.1.A1_at	CF627510	TC254077	--	--	9	373.7
Zm.10212.1.A1_at	CF026357	TC252826	At4g21210.1	--	2	478.699
Zm.10213.1.S1_at	CK786995	TC270043	At4g23630.1	--	3	552.1
Zm.10213.2.S1_a_at	CF038860	TC270045	At4g23630.1	--	3	552.1
Zm.10213.2.S1_at	CF038860	TC270045	At4g23630.1	--	3	552.1
Zm.10213.2.S1_x_at	CF038860	TC270045	At4g23630.1	--	3	552.1
Zm.10215.1.A1_at	BM340873	TC257009	--	ND	--	--
Zm.10216.1.A1_at	CD440291	TC250796	At4g39235.1	ND	--	--
Zm.10217.1.A1_at	BM335779	TC249367	At2g20890.1	ND	--	--
Zm.10218.1.A1_at	CD978382	TC248913	At1g29310.1	b0192D01	--	--
Zm.10219.1.S1_at	CK368359	TC249514	At1g25220.1	--	2	293.799
Zm.10219.2.A1_at	M95067	M95067	--	--	--	--
Zm.10219.2.S1_a_at	M95067	M95067	--	--	--	--
Zm.10219.3.A1_a_at	CF244284	TC249515	At1g25220.1	b0248N07	--	--
Zm.10219.3.A1_at	CF244284	TC249515	At1g25220.1	b0248N07	--	--
Zm.1022.1.A1_at	AY106646	AY106646	At3g27820.1	ND	--	--
Zm.10220.1.A1_at	CF048859	TC273107	--	ND	--	--
Zm.10221.1.A1_at	CF635822	TC270958	At1g17200.1	--	10	242.995
Zm.10222.1.A1_at	AI737187	TC272268	--	--	3	166.9
Zm.10223.1.S1_at	BM078528	TC271357	At5g59140.1	ND	--	--
Zm.10224.1.A1_at	CF623236	TC271180	At5g02040.1	--	5	614.493
Zm.10224.2.S1_a_at	CF243959	TC271181	At5g02040.1	--	--	--
Zm.10224.2.S1_at	CF243959	TC271181	At5g02040.1	--	--	--
Zm.10225.1.A1_at	BE050095	TC273139	--	--	7	176.804
Zm.10226.1.A1_at	BM332464	TC265030	--	ND	--	--
Zm.10227.2.A1_a_at	BM333223	TC250168	At1g67580.1	ND	--	--
Zm.10230.1.A1_at	BM333516	TC263584	--	b0383A11	--	--
Zm.10231.1.A1_at	CF635301	TC252397	--	--	--	--
Zm.10232.1.A1_at	BM332929	TC263751	--	--	--	--
Zm.10233.1.A1_at	BM341551	TC260241	At5g65750.1	--	2	338.099
Zm.10234.1.S1_at	BM379520	TC258651	At5g46730.1	--	2	316.7
Zm.10236.1.A1_a_at	CK827617	TC270323	At3g18410.1	--	8	55.0014
Zm.10236.2.S1_at	AI677449	TC270323	At3g18410.1	--	8	55.0014
Zm.10237.1.A1_at	BM333587	TC262394	--	--	6	262.499
Zm.10238.1.A1_at	BM338968	TC261685	At2g31790.1	--	--	--
Zm.10239.1.S1_at	AF461813	AF461813	At5g66750.1	--	2	725.3
Zm.1024.1.A1_at	AY109131	AY109131	--	b0009G10	5	26.4412
Zm.10243.1.S1_at	CF627054	TC262017	At1g63660.1	--	--	--
Zm.10246.1.S1_at	AW017498	TC254768	At3g18290.1	--	6	476.563
Zm.10247.1.S1_at	BU049731	TC268221	--	--	--	--
Zm.10248.1.A1_at	CF630648	TC252244	--	c0351H05	4	302.303
Zm.10249.1.A1_at	BM497740	TC263974	--	--	--	--
Zm.1025.1.A1_at	CO530127	TC251656	At1g74670.1	--	6	312.002
Zm.10251.1.A1_at	BM498658	TC275498	At5g26760.1	--	8	357.901
Zm.10252.1.A1_at	AY108029	AY108029	--	--	6	145.7
Zm.10253.1.A1_at	BM381237	TC274641	--	--	--	--
Zm.10256.1.A1_at	BQ547595	TC262471	At3g45850.1	--	3	196.901
Zm.10256.1.S1_at	CF039787	TC262471	At3g45850.1	--	3	196.901
Zm.10258.1.S1_at	BM501769	TC272243	At2g43940.1	--	9	161.303
Zm.10259.1.S1_at	BM498019	TC274982	At3g21865.1	--	6	81.6965
Zm.1026.1.S1_at	CB617047	TC251373	At4g02840.1	--	10	299.4
Zm.10261.1.A1_at	BM501576	TC272810	--	--	3	371.4
Zm.10261.1.S1_at	AY112633	AY112633	At5g62410.1	--	3	371.4
Zm.10262.1.S1_at	AF351191	AF351191	At2g22490.1	--	1	618.5
Zm.10262.1.S1_s_at	AF351191	AF351191	At2g22490.1	--	1	618.5
Zm.10263.1.S1_at	AF351190	AF351190	At4g37630.1	--	--	--
Zm.10264.1.S1_at	BU049716	TC254614	--	--	--	--
Zm.10265.1.A1_at	BM660318	TC254713	--	ND	--	--
Zm.10265.1.S1_at	AY110982	AY110982	At3g02090.2	b0623I08	--	--
Zm.10267.1.A1_at	BM660593	TC275720	--	b0264O08	--	--
Zm.10269.1.S1_at	BM660878	TC265567	--	--	--	--
Zm.1027.1.S1_at	CD440618	TC251076	--	--	2	376.101
Zm.10271.1.S1_at	CA452443	TC271094	At4g24160.1	--	7	190.399
Zm.10274.1.S1_at	BU050367	TC267764	--	--	--	--
Zm.10276.1.A1_at	BM661401	TC258225	--	c0001M05	--	--
Zm.10277.1.A1_at	BM661406	TC256494	--	--	--	--
Zm.1028.1.S1_at	BM380738	TC249324	At3g21690.1	--	1	800.7
Zm.10280.1.S1_at	CO529528	TC261192	At4g13010.1	--	--	--
Zm.10281.1.S1_at	BM736258	TC251182	At3g53490.1	ND	--	--
Zm.10282.1.S1_at	BM380108	TC251698	--	--	7	330.601
Zm.10283.1.A1_at	CK985796	TC251276	At4g19130.1	--	--	--
Zm.10284.1.S1_at	BM736317	TC256098	--	b0252H20	--	--
Zm.10287.1.S1_at	BM736731	TC252958	--	--	--	--
Zm.10287.2.A1_at	AI665655	TC252958	--	--	--	--
Zm.10287.2.S1_a_at	AI665655	TC252958	--	--	--	--
Zm.10289.1.S1_at	BM736880	TC268328	--	--	--	--
Zm.1029.1.A1_at	CO522544	TC252429	At5g02370.1	ND	--	--
Zm.1029.1.S1_at	BE640121	BE640121	--	ND	--	--
Zm.10292.1.A1_at	BM737261	TC254457	At2g40860.1	--	--	--
Zm.10293.1.S1_at	AY110737	AY110737	--	b0435N12	1	912.215
Zm.10294.1.S1_at	CD944058	TC254896	--	b0012A10	--	--
Zm.10295.1.A1_at	BU050615	TC262003	At5g46840.1	ND	--	--
Zm.10299.1.S1_at	AW172106	TC266178	--	--	--	--
Zm.103.1.A1_at	X78891	X78891	--	--	--	--
Zm.1030.1.A1_at	AY106168	AY106168	--	ND	--	--
Zm.1030.1.S1_at	AY106168	AY106168	--	ND	--	--
Zm.10300.1.S1_at	BM888731	TC260476	At4g34200.1	--	--	--
Zm.10301.1.A1_at	BU050993	TC263702	At1g25390.1	c0563M05	--	--
Zm.10301.1.A1_s_at	BU050993	TC263702	At1g25390.1	c0563M05	--	--
Zm.10304.1.S1_at	BM895485	TC255335	--	--	--	--
Zm.10306.1.S1_at	CF635790	TC274060	--	--	--	--
Zm.10308.1.A1_at	CD572958	TC250098	At1g79880.1	c0474G03	--	--
Zm.1031.1.A1_at	BE552832	TC265544	--	--	6	66.3998
Zm.10310.1.A1_at	CF629249	TC250162	At2g21940.1	--	--	--
Zm.10311.1.A1_at	BM736786	TC261480	At3g58640.1	ND	--	--
Zm.10312.1.A1_at	AF348415.2	AF348415.2	--	--	--	--
Zm.10313.1.S1_at	AY082396	AY082396	At1g19700.1	--	--	--
Zm.10314.1.S1_at	CF016059	TC265112	At4g29910.1	--	--	--
Zm.10315.1.S1_at	AF461732	AF461732	At3g54110.1	--	4	2.89794
Zm.10316.1.S1_at	AB061271.2	AB061271.2	--	--	--	--
Zm.10317.1.S1_at	AF370003	AF370003	At5g54960.1	ND	--	--
Zm.10319.1.S1_at	BQ048817	TC252643	--	b0356F24	8	348.368
Zm.1032.1.A1_at	BE552525	TC251966	At1g33990.1	--	--	--
Zm.10322.1.S1_at	AY105307	AY105307	--	--	6	301.999
Zm.10324.1.A1_at	BQ048175	TC260963	--	--	6	438.74
Zm.10326.1.S1_at	CA827554	TC266680	--	--	--	--
Zm.10328.1.S1_at	BI396133	TC271969	At4g30060.1	--	6	124.997
Zm.10329.1.S1_at	BQ163458	TC275087	--	--	--	--
Zm.1033.1.A1_at	BE640167	TC259109	At3g50780.1	--	--	--
Zm.10332.1.A1_a_at	BQ048110	TC259090	At3g18170.1	ND	--	--
Zm.10332.1.A1_at	BQ048110	TC259090	At3g18170.1	ND	--	--
Zm.10332.2.A1_at	BQ619505	TC259090	At3g18170.1	ND	--	--
Zm.10332.2.S1_at	BQ619505	TC259090	At3g18170.1	ND	--	--
Zm.10333.1.A1_at	CF005301	TC263023	--	--	--	--
Zm.10335.1.A1_at	CF016467	TC249980	At5g22080.1	--	1	218.996
Zm.10336.1.S1_at	AF348413	AF348413	At3g24503.1	ND	--	--
Zm.10337.1.S1_at	CO522438	TC261166	At4g17260.1	--	5	286.496
Zm.10338.1.S1_at	CA827503	TC259420	--	--	--	--
Zm.10340.1.S1_at	AF443599	AF443599	At1g79020.1	b0132M23	--	--
Zm.10341.1.S1_at	AF443598	AF443598	At4g02020.1	c0557O03	--	--
Zm.10342.1.A1_at	AF443597	AF443597	At4g02020.1	c0548C07	9	373.202
Zm.10343.1.S1_at	AF443596	AF443596	At2g23380.1	--	6	120.402
Zm.10344.1.S1_at	AY129953	AY129953	At1g08090.1	--	--	--
Zm.10345.1.S1_at	AJ318518	AJ318518	--	--	--	--
Zm.10346.1.S1_a_at	CD439641	TC259074	--	--	--	--
Zm.10346.2.A1_a_at	AI712193	TC259074	--	--	--	--
Zm.10346.3.A1_at	CD447208	TC259943	--	--	--	--
Zm.10346.3.A1_x_at	CD447208	TC259943	--	--	--	--
Zm.10346.3.S1_at	CD447208	TC259943	--	--	--	--
Zm.10347.1.A1_a_at	AF012888	AF012888	At5g20930.1	b0493C16	--	--
Zm.10347.1.S1_s_at	AF012888	AF012888	At5g20930.1	b0493C16	--	--
Zm.10347.2.A1_at	AY644701	AY644701	At5g20930.1	b0270H19	5	124.7
Zm.10347.2.S1_a_at	T23298	TC250515	At5g20930.1	b0270H19	5	124.7
Zm.10348.1.S1_at	CA404056	TC271634	At3g26400.1	ND	--	--
Zm.10349.1.S1_at	BQ134227	TC277056	--	--	--	--
Zm.1035.1.S1_at	U17351	U17351	--	--	--	--
Zm.10352.1.A1_at	T25228	TC276332	--	b0273K14	7	183.398
Zm.10354.1.S1_at	CD998315	TC252774	--	--	--	--
Zm.10357.1.S1_at	T18725	TC254188	At3g43230.1	--	--	--
Zm.10358.1.A1_at	CF635753	TC273304	At5g07710.1	--	5	255.098
Zm.10359.1.S1_at	T69043	TC248836	At3g49430.1	b0004G05	5	290.2
Zm.1036.1.S1_at	CO534071	TC272863	At1g35780.1	ND	--	--
Zm.10361.1.A1_at	BM336648	TC262269	--	--	7	253.999
Zm.10362.1.A1_at	CO531069	TC274638	--	--	--	--
Zm.10369.1.S1_at	BI478689	TC252490	At5g41960.1	--	--	--
Zm.10371.1.A1_at	BI542530	TC252450	At1g04120.1	--	--	--
Zm.10372.1.S1_at	AW433422	TC274629	--	--	--	--
Zm.10375.1.S1_a_at	BQ703821	TC254159	At2g35360.1	b0006L07	--	--
Zm.10375.1.S1_at	BQ703821	TC254159	At2g35360.1	b0006L07	--	--
Zm.10376.1.S1_at	BQ538350	TC251233	At3g13510.1	c0478H24	--	--
Zm.10377.1.A1_at	BU050860	TC253616	--	--	--	--
Zm.10379.2.A1_a_at	CF630574	CF630574	At5g64220.1	--	5	257.801
Zm.1038.1.S1_at	AY111305	AY111305	--	b0576G02	6	277.509
Zm.10380.1.S1_at	AY109011	AY109011	At3g55960.1	--	3	461.102
Zm.10381.1.S1_at	CO521909	TC250709	At2g46230.1	--	9	142.6
Zm.10382.1.S1_at	BM953357	TC266480	At4g29660.1	--	--	--
Zm.10383.1.A1_at	AI833554	TC258797	At3g05060.1	b0338F07	--	--
Zm.10383.2.S1_at	BM332575	TC250721	At3g53340.1	b0325B02	--	--
Zm.10383.3.A1_at	AW562601	TC258780	At3g05060.1	b0338F07	--	--
Zm.10383.4.S1_a_at	AY106957	AY106957	--	--	6	379
Zm.10383.4.S1_at	AY106957	AY106957	--	--	6	379
Zm.10384.1.A1_at	CA404301	TC262000	At2g19940.1	b0213L17	--	--
Zm.10385.1.A1_at	CF042223	TC275933	--	b0285A05	--	--
Zm.10386.1.A1_a_at	BU051031	TC267427	--	--	--	--
Zm.10386.1.A1_at	BU051031	TC267427	--	--	--	--
Zm.10386.1.A1_x_at	BU051031	TC267427	--	--	--	--
Zm.10386.2.S1_x_at	BM953660	TC267427	--	--	--	--
Zm.10387.1.A1_at	AY107718	AY107718	At5g08280.1	--	4	654.7
Zm.10388.1.A1_at	BI683573	TC262139	At4g30950.1	--	--	--
Zm.10389.1.A1_at	AY095207	AY095207	At5g46730.1	b0030E13	--	--
Zm.1039.1.A1_a_at	AY103667	AY103667	--	--	1	1050.93
Zm.1039.1.A1_at	AY103667	AY103667	--	--	1	1050.93
Zm.1039.1.A1_x_at	AY103667	AY103667	--	--	1	1050.93
Zm.1039.2.A1_at	CF384547	TC248649	--	--	1	1050.93
Zm.1039.3.A1_a_at	AI677375	TC248649	--	--	1	1050.93
Zm.1039.3.A1_x_at	AI677375	TC248649	--	--	1	1050.93
Zm.1039.3.S1_at	AI677375	TC248649	--	--	1	1050.93
Zm.10390.1.A1_at	AY108030	AY108030	At1g19600.1	--	8	76.4426
Zm.10391.1.S1_at	BQ279485	TC275465	At4g20910.1	--	3	760.9
Zm.10392.1.S1_at	BQ163079	TC266249	--	b0184I05	3	74.4575
Zm.10393.1.A1_at	BQ163144	TC252470	At3g57150.1	--	1	160.542
Zm.10393.1.S1_at	AI676981	TC252470	At3g57150.1	--	1	160.542
Zm.10394.1.S1_at	BQ163241	TC274674	At1g16810.1	--	--	--
Zm.10397.1.A1_at	BQ163620	TC265089	At5g67530.1	--	--	--
Zm.10400.1.S1_at	BQ163760	TC252768	At2g19540.1	--	2	352.405
Zm.10401.1.S1_at	CO524902	TC250264	At1g79870.1	--	--	--
Zm.10401.2.S1_at	CO531020	TC250263	At1g79870.1	--	--	--
Zm.10402.1.S1_at	BQ163762	TC273982	--	--	1	260.643
Zm.10403.1.S1_at	CO531512	TC249625	At3g08620.1	--	9	603.5
Zm.10403.2.A1_at	CO522248	TC249626	At5g35160.1	--	5	650.542
Zm.10405.1.S1_at	AY108533	AY108533	At5g26210.1	ND	--	--
Zm.10406.1.S1_at	BQ279422	TC278388	--	--	--	--
Zm.10408.1.A1_at	CO523056	TC271594	At3g55430.1	c0330N06	--	--
Zm.10409.1.A1_at	BQ539201	TC262469	--	b0220M10	--	--
Zm.1041.1.A1_a_at	BM332841	TC262185	--	--	--	--
Zm.10410.1.S1_a_at	CK144329	TC262908	At2g32270.1	--	--	--
Zm.10411.2.S1_at	BU079924	TC261256	--	--	6	114.2
Zm.10412.1.S1_at	BM333072	TC261629	At1g74320.1	b0491P09	--	--
Zm.10413.1.A1_at	BM336637	TC275679	--	--	--	--
Zm.10414.1.A1_at	BI389001	TC272915	--	--	1	929.501
Zm.10416.1.A1_at	BQ538140	TC250954	At2g02380.1	ND	--	--
Zm.10417.1.S1_at	BI388862	TC261357	--	--	--	--
Zm.1042.1.A1_at	AY105661	AY105661	--	ND	--	--
Zm.10420.1.S1_at	CF636800	TC261604	At3g58170.1	--	5	676.701
Zm.10422.1.S1_at	BQ485939	TC263834	--	c0532F23	--	--
Zm.10423.1.S1_at	CN844467	TC249393	At5g05580.1	--	1	260.7
Zm.10426.1.S1_at	AY104059	AY104059	At1g53320.1	ND	--	--
Zm.10426.2.A1_at	AI668524	AI668524	--	--	--	--
Zm.10426.2.S1_at	AI668524	AI668524	--	--	--	--
Zm.10429.1.S1_at	BQ528642	TC255059	--	--	--	--
Zm.1043.1.S1_at	BM266900	TC273658	At5g15920.1	--	5	267.498
Zm.10430.1.S1_at	BQ528469	TC275175	--	--	--	--
Zm.10431.1.S1_at	BQ485377	TC264813	--	--	--	--
Zm.10432.1.A1_at	AY111714	AY111714	--	ND	--	--
Zm.10432.1.S1_at	AY111714	AY111714	--	ND	--	--
Zm.10433.1.S1_at	BQ485781	TC251199	--	--	--	--
Zm.10434.1.S1_at	BQ577392	TC262497	--	--	--	--
Zm.10435.1.S1_at	BQ485073	TC278426	--	--	--	--
Zm.10436.1.S1_at	CF008798	TC270854	At3g42640.1	b0213O01	--	--
Zm.10437.1.S1_at	CO523513	TC270740	--	--	5	220.699
Zm.10438.1.S1_at	CA826544	TC255950	--	--	--	--
Zm.10440.1.S1_at	BQ485637	TC254986	--	--	--	--
Zm.10441.1.S1_at	BQ528688	TC264879	--	--	--	--
Zm.10442.1.S1_at	CK985530	TC254202	--	--	--	--
Zm.10443.1.S1_at	CA826758	TC271051	--	--	--	--
Zm.10444.1.S1_at	CA827139	TC255178	--	--	--	--
Zm.10446.1.A1_at	BQ485330	TC250179	At4g14950.1	--	3	511.502
Zm.10447.1.S1_at	BU097498	TC251730	--	--	--	--
Zm.10448.1.S1_at	BQ485369	TC275386	--	c0382I03	--	--
Zm.10449.1.S1_at	BQ528465	TC251312	--	--	--	--
Zm.10450.1.S1_at	BQ485396	TC274033	--	--	--	--
Zm.10451.1.S1_at	BQ485400	TC254149	--	--	--	--
Zm.10452.1.A1_at	CK826753	TC269098	--	b0131O24	--	--
Zm.10453.1.S1_at	BQ485634	TC274464	--	--	--	--
Zm.10454.1.S1_at	BQ485901	TC250296	At1g54540.1	--	2	375.305
Zm.10455.1.S1_at	BQ577982	TC275536	--	--	--	--
Zm.10456.1.S1_at	BQ577859	TC275185	--	--	--	--
Zm.10457.1.A1_a_at	CK348001	TC248025	At2g26850.1	b0346M21	--	--
Zm.10458.1.A1_at	AW499290	TC274883	At5g13160.1	--	--	--
Zm.10459.1.S1_at	BQ577894	TC248253	--	--	1	517
Zm.1046.1.S1_at	CF633990	TC252687	--	--	5	281.2
Zm.10460.1.S1_at	BQ485886	TC275401	--	ND	--	--
Zm.10461.1.S1_at	CA826724	TC266527	--	b0236L18	--	--
Zm.10462.1.S1_at	CF010422	TC271143	--	--	4	245.5
Zm.10463.1.S1_at	BQ578145	TC263756	--	--	--	--
Zm.10464.1.S1_at	CF009265	TC249803	--	ND	--	--
Zm.10467.1.S1_at	CA826991	TC277226	--	--	--	--
Zm.1047.1.S1_at	CB381142	TC273025	--	--	2	422.7
Zm.10471.1.A1_at	CA399504	TC250715	At1g47710.1	--	5	212.584
Zm.10472.1.A1_at	AY112022	AY112022	At2g32070.1	--	5	648.188
Zm.10472.1.S1_at	BQ538648	TC258999	At2g32070.1	--	5	648.188
Zm.10473.1.A1_at	CA405106	TC262550	At3g11220.1	--	9	242.6
Zm.10475.1.A1_at	BQ527936	TC273106	At1g15440.1	c0409P10	--	--
Zm.10477.1.S1_at	CF010434	TC260250	--	--	2	103.673
Zm.10478.1.S1_at	BQ485254	TC272667	--	ND	--	--
Zm.10479.1.S1_at	BQ486450	TC275520	At5g13150.1	--	--	--
Zm.10480.1.S1_at	BM332553	TC273800	At1g24620.1	c0011O05	8	245.701
Zm.10482.1.S1_at	AW330949	TC248060	At5g15110.1	--	9	175.2
Zm.10485.1.S1_at	BQ528490	TC252388	At1g12880.1	--	--	--
Zm.10487.1.S1_at	CF009695	TC261526	--	--	--	--
Zm.10488.1.S1_at	CF011147	TC271142	--	--	4	388.648
Zm.10489.1.S1_at	CO519858	TC270509	At5g58380.1	--	8	191
Zm.10490.1.A1_at	CO526452	TC250579	At1g64760.1	--	--	--
Zm.10491.1.S1_at	BM379045	TC264091	At5g43100.1	c0439K10	--	--
Zm.10492.1.S1_at	CA826941	TC273756	At1g73480.1	b0187P05	--	--
Zm.10493.1.S1_at	BQ528743	TC273356	At1g49740.1	--	7	169.5
Zm.10494.1.S1_at	AY111818	AY111818	--	ND	--	--
Zm.10495.1.S1_at	BQ528750	TC268360	--	--	--	--
Zm.10497.1.S1_at	BQ485594	TC249198	--	--	8	413.798
Zm.10498.1.S1_at	BQ528852	TC255272	--	--	--	--
Zm.105.1.S1_at	M24845	M24845	--	--	--	--
Zm.1050.1.S1_at	CO524144	TC271690	At2g32150.1	b0258P22	1	881.201
Zm.10500.1.S1_at	CA827201	TC274472	--	--	4	295.197
Zm.10501.1.S1_at	BQ485592	TC270357	--	--	6	460.076
Zm.10502.1.S1_at	CO521816	TC249582	At1g01750.1	ND	--	--
Zm.10503.1.S1_at	AY108225	AY108225	--	--	9	317.301
Zm.10506.1.S1_at	BQ578130	TC261433	At3g04620.1	--	10	165.501
Zm.10507.1.S1_at	CA827194	TC266311	--	--	--	--
Zm.10508.1.S1_at	CO520804	CO520804	--	--	--	--
Zm.10509.1.S1_at	AW055907	TC262064	--	c0119J16	--	--
Zm.10510.1.S1_at	CA827057	TC268172	--	c0548H07	1	358.402
Zm.10511.1.S1_at	CF011340	TC252304	--	--	8	413.801
Zm.10512.1.S1_at	CA827014	TC261141	At3g43860.1	--	5	614.752
Zm.10513.1.S1_at	AY105530	AY105530	--	ND	--	--
Zm.10513.2.A1_at	AY106791	AY106791	--	ND	--	--
Zm.10513.2.S1_a_at	AY106791	AY106791	--	ND	--	--
Zm.10514.1.S1_at	BQ485919	TC261236	--	--	2	320.7
Zm.10515.1.S1_at	CO531603	TC259788	At5g47000.1	--	4	471.9
Zm.10516.1.S1_at	CF009232	TC252124	At5g27870.1	--	3	858.599
Zm.10517.1.S1_at	CO533971	TC263704	At1g22410.1	--	4	536.3
Zm.10518.1.S1_at	BQ577750	TC261984	--	--	8	232.9
Zm.10519.1.A1_at	BQ528965	TC260744	At4g36490.1	--	2	168.599
Zm.1052.1.A1_at	BM334713	TC259918	--	--	--	--
Zm.10520.1.S1_at	BQ529214	TC273481	At5g10020.1	ND	--	--
Zm.10521.1.S1_at	CO524372	TC251025	At3g14750.1	ND	--	--
Zm.10522.1.S1_at	CK394680	TC264024	At3g54130.1	--	8	483.862
Zm.10522.2.A1_at	BQ538089	TC257358	--	--	--	--
Zm.10523.1.A1_at	CF627457	TC271332	--	--	--	--
Zm.10527.1.A1_at	CA403649	TC262069	At3g49290.1	b0276J02	3	4.25
Zm.10528.1.A1_at	AY107306	AY107306	At4g09670.1	--	5	255.096
Zm.1053.1.A1_at	CF636719	TC249099	--	--	7	132.801
Zm.10534.1.A1_x_at	CO049306	TC271946	At4g18670.1	--	--	--
Zm.10538.1.A1_at	BQ538177	TC263638	At2g43850.1	--	5	419
Zm.1054.1.A1_at	BE640633	TC276958	--	--	--	--
Zm.10540.2.A1_a_at	BQ538200	TC264757	At5g65780.1	--	--	--
Zm.10545.1.A1_at	BQ538220	TC251929	At5g10180.1	--	1	173.71
Zm.10549.1.A1_at	BQ538239	TC273480	--	--	--	--
Zm.10551.1.A1_at	BQ538249	TC254743	--	--	--	--
Zm.10553.1.A1_at	CD441187	TC272655	At2g02860.1	--	9	578.6
Zm.10554.1.A1_at	CA398680	TC251274	At2g44090.1	--	4	135.699
Zm.10557.1.A1_a_at	CK347884	TC258516	At5g08170.1	--	--	--
Zm.10557.1.A1_x_at	CK347884	TC258516	At5g08170.1	--	--	--
Zm.10557.2.A1_at	BQ538273	TC258516	At5g08170.1	--	--	--
Zm.10558.1.A1_at	BM378271	TC256065	At1g07530.1	--	1	1055.9
Zm.1056.1.S1_a_at	AW120162	TC249241	At3g45030.1	--	7	392.104
Zm.1056.1.S1_at	AW120162	TC249241	At3g45030.1	--	7	392.104
Zm.1056.2.A1_at	AY106535	AY106535	At3g45030.1	--	1	224.801
Zm.10563.1.S1_at	CF007885	TC260896	At3g10850.1	--	1	326.7
Zm.1057.1.A1_at	AA979983	TC274366	--	--	--	--
Zm.10570.1.A1_at	BM380316	TC255817	--	--	--	--
Zm.10571.1.A1_at	BQ538363	TC266123	--	c0168E18	--	--
Zm.10576.1.A1_at	BQ539323	TC267749	At5g18970.1	--	--	--
Zm.10577.1.A1_at	BQ538417	TC276860	--	--	--	--
Zm.10579.1.S1_at	CD433174	TC250125	At5g07950.1	ND	--	--
Zm.1058.1.S1_at	AY103947	AY103947	At5g55070.1	b0317K07	--	--
Zm.1058.2.A1_a_at	BM079078	TC249320	At5g55070.1	ND	--	--
Zm.1058.2.A1_at	BM079078	TC249320	At5g55070.1	ND	--	--
Zm.10582.1.S1_at	AY107371	AY107371	At2g45010.1	--	9	637.101
Zm.10583.1.A1_at	BQ538459	TC268671	--	--	--	--
Zm.10586.1.A1_at	BQ538465	BQ538465	--	--	--	--
Zm.10587.1.A1_at	AY107155	AY107155	--	--	8	348.547
Zm.1059.2.A1_a_at	CO518029	TC248430	--	--	6	95.9968
Zm.1059.2.S1_at	CO518029	TC248430	--	--	6	95.9968
Zm.10590.1.S1_at	BM378591	TC270936	At1g30510.2	--	--	--
Zm.10590.1.S1_x_at	BM378591	TC270936	At1g30510.2	--	--	--
Zm.10590.2.A1_at	CF629988	TC270935	At4g18800.1	--	--	--
Zm.10590.3.S1_at	AI649831	AI649831	--	--	--	--
Zm.10590.3.S1_x_at	AI649831	AI649831	--	--	--	--
Zm.10591.1.S1_at	BQ479053	TC272893	At3g58140.1	b0100O22	--	--
Zm.10593.1.A1_at	BM380000	TC273636	At3g55350.1	--	--	--
Zm.10597.1.A1_at	BI180350	TC263715	At4g24440.1	b0151K22	3	318.199
Zm.106.1.A1_at	Y07781	Y07781	--	--	--	--
Zm.10603.1.A1_at	CF627590	TC270397	At3g32930.1	--	--	--
Zm.10604.1.A1_at	BM341094	TC251586	At5g43430.1	--	--	--
Zm.10609.1.A1_at	BQ538614	TC251708	At5g46570.1	ND	--	--
Zm.1061.1.A1_at	CF637683	TC264036	At1g66590.1	ND	--	--
Zm.10612.1.A1_at	BM073146	BM073146	--	--	--	--
Zm.10612.2.A1_at	BQ538627	BQ538627	--	b0235O04	1	320.896
Zm.10614.1.A1_at	AY105934	AY105934	At1g23090.1	--	10	435.624
Zm.1062.1.A1_at	BM080197	TC265305	--	--	--	--
Zm.10621.1.A1_at	CF245020	TC257979	--	--	--	--
Zm.10623.1.S1_at	BQ619115	TC252083	At4g26270.1	--	3	92.1508
Zm.10628.1.A1_at	BQ538692	BQ538692	--	--	--	--
Zm.1063.1.A1_at	BM332190	TC253274	At1g25350.1	--	3	109
Zm.10632.1.A1_at	BQ538717	TC264089	--	--	--	--
Zm.10633.1.A1_at	BQ538720	TC263062	At1g34060.1	b0010O11	--	--
Zm.10635.1.S1_at	AY107243	AY107243	At1g77490.1	--	5	389.901
Zm.1064.1.S1_at	BE050611	TC253453	At1g18260.1	ND	--	--
Zm.10640.1.S1_at	AY107547	AY107547	At1g15120.1	--	4	487.7
Zm.10642.1.A1_at	BQ539388	TC274764	--	b0276A03	10	378.472
Zm.10644.1.A1_at	CF055838	TC273548	At1g52500.2	c0482E19	--	--
Zm.10645.1.S1_at	BQ538784	BQ538784	--	--	--	--
Zm.10647.1.A1_at	CK371386	TC254955	At2g39290.1	--	1	257.521
Zm.10651.1.A1_at	BQ538823	BQ538823	--	--	--	--
Zm.10652.1.S1_at	CN844569	TC261109	At5g10870.1	--	5	314.6
Zm.10655.1.A1_at	BQ538849	BQ538849	--	--	--	--
Zm.10656.1.A1_at	BQ538423	TC263610	At4g25570.1	--	4	345.401
Zm.10657.1.S1_at	BQ538861	TC262885	At3g47860.1	--	--	--
Zm.10659.1.A1_at	BQ538878	BQ538878	--	c0245I22	8	451.349
Zm.1066.1.S1_a_at	AY104986	AY104986	At1g21720.1	--	5	410.797
Zm.1066.1.S1_at	AY104986	AY104986	At1g21720.1	--	5	410.797
Zm.1066.2.S1_at	BG549692	TC248675	At2g47240.1	--	8	357.9
Zm.1066.3.A1_at	CO528327	TC248676	--	--	7	384.4
Zm.1066.4.A1_at	CF043980	TC248679	At1g21720.1	--	5	410.797
Zm.10660.1.A1_at	CF634854	TC258583	At1g06890.1	b0317K02	6	510.601
Zm.10661.1.A1_s_at	BQ538881	TC274329	--	--	--	--
Zm.10662.1.S1_at	BQ538889	TC252758	At1g34355.1	--	--	--
Zm.10662.2.S1_at	CF244281	TC252757	At1g34355.1	--	--	--
Zm.10665.1.A1_at	BQ538910	TC277299	--	--	--	--
Zm.1067.1.A1_a_at	BM267163	TC248828	At1g19910.1	c0154G14	2	352.402
Zm.1067.1.A1_at	BM267163	TC248828	At1g19910.1	c0154G14	2	352.402
Zm.1067.2.A1_at	CF626025	TC248824	At1g19910.1	--	--	--
Zm.10670.1.A1_at	CO529849	TC254400	--	--	3	331.299
Zm.10674.1.A1_at	BM380580	TC256231	--	--	--	--
Zm.10676.1.S1_at	CN845163	TC249879	At1g76690.1	b0540G01	1	226.401
Zm.10677.1.A1_at	BQ538971	TC274515	At4g11090.1	--	--	--
Zm.1068.1.S1_at	BM381276	TC262656	At3g55800.1	--	3	438
Zm.10681.1.A1_at	BQ538977	TC268670	--	--	--	--
Zm.10683.1.A1_at	BQ538985	TC277907	--	--	--	--
Zm.10684.1.S1_at	BM339211	TC261733	--	b0066F06	--	--
Zm.1069.1.A1_at	AW066696	TC260606	At1g08510.1	b0242K10	--	--
Zm.1069.2.A1_a_at	CF635559	CF635559	--	--	--	--
Zm.1069.2.A1_at	CF635559	CF635559	--	--	--	--
Zm.10690.1.S1_at	AY104788	AY104788	At4g21860.1	--	6	203.199
Zm.10695.1.A1_at	BM381351	TC277000	At3g49050.1	--	--	--
Zm.10697.1.A1_at	AY105794	AY105794	At2g25280.1	--	8	413.8
Zm.107.1.S1_at	AY104270	AY104270	At5g37600.1	ND	--	--
Zm.10700.1.S1_at	CF019059	TC252434	--	ND	--	--
Zm.10703.1.A1_at	BQ539093	BQ539093	--	--	--	--
Zm.10708.1.A1_at	BQ619472	TC261057	At2g46860.1	--	8	275.145
Zm.10709.1.A1_at	AY110708	AY110708	--	--	4	265.5
Zm.1071.1.S1_at	CF003441	TC262424	--	--	--	--
Zm.10710.1.S1_at	CA399585	TC262092	At3g14110.1	--	5	408.4
Zm.10715.1.A1_at	CO532773	TC250857	At3g45970.1	ND	--	--
Zm.10716.1.S1_at	BQ539187	TC271632	--	--	4	702.201
Zm.10716.2.A1_at	BI359458	TC271631	At5g46160.1	b0155O01	3	262.9
Zm.10718.1.A1_at	BM339638	TC266492	At2g24260.1	--	--	--
Zm.1072.1.S1_at	CF636672	TC260059	At2g26080.1	--	10	97.9
Zm.10720.1.A1_at	AI461586	TC260420	At5g53620.1	--	1	592.57
Zm.10720.3.A1_a_at	AI711831	TC260419	At5g53620.1	--	4	523.203
Zm.10720.3.S1_at	AI711831	TC260419	At5g53620.1	--	4	523.203
Zm.10724.1.A1_at	BQ539234	BQ539234	At4g33925.1	c0033C17	7	468.7
Zm.10725.2.S1_a_at	BQ539238	BQ539238	--	b0449M08	--	--
Zm.10728.1.A1_at	BQ539251	BQ539251	--	--	--	--
Zm.10730.1.A1_at	AY106276	AY106276	At5g30495.1	ND	--	--
Zm.10730.2.S1_a_at	CB334517	TC261467	At5g30495.1	--	5	253.999
Zm.10730.2.S1_at	CB334517	TC261467	At5g30495.1	--	5	253.999
Zm.10735.1.S1_at	CD444508	TC272666	--	--	--	--
Zm.10737.1.S1_a_at	CF920047	TC249932	At1g68140.1	--	--	--
Zm.10737.2.S1_at	CF273424	TC249933	--	--	--	--
Zm.10739.1.A1_at	BQ539316	BQ539316	At3g57380.1	--	--	--
Zm.1074.1.A1_at	CF631708	TC273358	At1g62940.1	--	3	7.025
Zm.10740.1.S1_a_at	CO520864	TC262737	At3g18080.1	b0624C12	7	543.564
Zm.10744.1.A1_at	CA401868	TC274048	--	--	--	--
Zm.10745.1.A1_at	BQ539349	BQ539349	At1g25440.1	--	--	--
Zm.10746.1.S1_at	BQ539351	TC254393	At3g48430.1	--	--	--
Zm.1075.1.A1_at	AY103750	AY103750	At1g30380.1	ND	--	--
Zm.10750.1.A1_at	AY104853	AY104853	--	--	9	222.5
Zm.10751.1.A1_at	BQ539382	BQ539382	--	--	--	--
Zm.10752.1.A1_at	BQ539387	BQ539387	--	--	--	--
Zm.10753.1.A1_at	BQ539394	TC266381	At5g10290.1	--	--	--
Zm.10756.1.S1_at	CD975109	TC265906	--	c0166N23	5	185.1
Zm.1076.1.S1_at	AY103995	AY103995	At5g01530.1	--	7	412.036
Zm.1076.1.S1_x_at	AY103995	AY103995	At5g01530.1	--	7	412.036
Zm.1076.2.A1_a_at	CO528800	TC249125	At5g01530.1	--	--	--
Zm.1076.2.A1_x_at	CO528800	TC249125	At5g01530.1	--	--	--
Zm.10760.1.S1_at	BQ539428	TC251601	At1g33230.1	--	3	59.9978
Zm.10767.1.A1_at	BQ539471	TC265418	--	--	--	--
Zm.10769.1.A1_at	CF624289	TC251432	At5g19740.1	--	3	552.099
Zm.1077.1.S1_at	CF638275	TC270342	At2g33220.1	ND	--	--
Zm.10770.1.A1_at	CK986204	TC268014	--	--	--	--
Zm.10771.1.A1_at	AI619403	TC262537	--	b0013G02	2	342.4
Zm.10773.1.A1_at	AY105086	AY105086	--	ND	--	--
Zm.10774.1.A1_a_at	CD972574	TC250653	At5g14240.1	--	--	--
Zm.10774.1.A1_at	CD972574	TC250653	At5g14240.1	--	--	--
Zm.10774.2.A1_at	AI746208	TC250655	--	--	--	--
Zm.10777.1.A1_at	AI948165	TC266595	At3g13000.1	--	6	125.816
Zm.10778.1.A1_a_at	CF627974	TC274792	At2g22475.1	--	--	--
Zm.10778.1.A1_at	CF627974	TC274792	At2g22475.1	--	--	--
Zm.10778.2.A1_at	BQ539551	TC274792	At2g22475.1	--	--	--
Zm.1078.1.A1_at	CF635930	TC260564	At2g24940.1	ND	--	--
Zm.10780.1.S1_at	BQ539557	TC274256	--	--	--	--
Zm.10784.1.A1_at	BQ539582	BQ539582	--	--	--	--
Zm.10787.1.A1_at	CF625193	TC249749	At3g55000.1	--	2	358.301
Zm.10789.1.S1_at	AI665421	TC264602	At1g11020.1	--	1	889.9
Zm.1079.1.A1_a_at	U08401	U08401	--	--	--	--
Zm.1079.1.A1_x_at	U08401	U08401	--	--	--	--
Zm.1079.3.A1_at	BM347782	TC259341	At1g70410.1	c0575P19	--	--
Zm.1079.4.A1_s_at	BG842635	TC259339	At3g01500.2	b0464M03	--	--
Zm.1079.4.S1_at	AY109373	AY109373	At3g01500.2	b0464M03	--	--
Zm.1079.4.S1_x_at	AY109373	AY109373	At3g01500.2	b0464M03	--	--
Zm.1079.5.A1_a_at	M95073	M95073	--	--	--	--
Zm.1079.6.A1_at	CF634247	TC259337	At5g14740.1	ND	--	--
Zm.10790.1.S1_at	AY106615	AY106615	At1g58290.1	--	10	464.599
Zm.10792.1.A1_at	AY106092	AY106092	At1g18270.1	ND	--	--
Zm.10793.1.A1_at	CF635868	TC250966	--	--	3	461.103
Zm.10794.1.A1_at	CA404969	TC250032	At4g02510.1	--	5	656.701
Zm.10795.1.A1_at	AY109658	AY109658	At1g30960.1	ND	--	--
Zm.10796.1.A1_at	AY105031	AY105031	At1g65930.1	--	3	629.724
Zm.10798.1.A1_at	CF003582	TC262289	At1g14330.1	--	--	--
Zm.10799.1.S1_at	AY108939	AY108939	At5g17990.1	--	9	617.627
Zm.10800.1.S1_at	BQ485288	TC269094	--	c0307P05	5	185.101
Zm.10800.2.S1_at	CF349123	TC269168	--	c0307P05	5	185.101
Zm.10802.1.S1_at	AY093418	AY093418	At4g35050.1	ND	--	--
Zm.10803.1.S1_at	BQ577732	TC261525	At2g05920.1	--	10	378.599
Zm.10807.1.S1_at	AY106975	AY106975	--	--	3	713.1
Zm.10807.2.A1_at	CD970321	TC250806	At3g16060.1	ND	--	--
Zm.10807.2.S1_a_at	CD970321	TC250806	At3g16060.1	ND	--	--
Zm.10809.1.A1_a_at	AY104721	AY104721	At2g33845.1	--	4	90.0951
Zm.10809.1.S1_at	AY104721	AY104721	At2g33845.1	--	4	90.0951
Zm.10809.2.A1_a_at	BM337645	TC247894	At2g33845.1	--	4	90.0951
Zm.10809.2.A1_x_at	BM337645	TC247894	At2g33845.1	--	4	90.0951
Zm.10810.1.S1_at	CF019246	TC270385	At1g59950.1	--	1	188.703
Zm.10811.1.A1_s_at	CK370484	TC259094	At2g21660.1	c0360O08	3	261.098
Zm.10811.2.S1_at	BM079148	TC248001	At5g07020.1	--	9	536.1
Zm.10811.7.S1_at	BG837489	TC259094	At2g21660.1	c0360O08	3	261.098
Zm.10812.1.A1_at	CD976050	TC272709	At2g28450.1	b0272O02	--	--
Zm.10812.2.A1_a_at	CA402806	TC272710	At2g28450.1	b0272O02	--	--
Zm.10814.1.A1_at	CF051676	TC263794	At4g10090.1	--	7	169.5
Zm.10817.1.S1_x_at	AF371275	AF371275	--	--	--	--
Zm.10817.2.A1_a_at	AY104166	AY104166	At4g32930.1	ND	--	--
Zm.10817.5.A1_x_at	CD447320	TC248610	At4g32930.1	c0159A22	4	90.7976
Zm.10817.6.A1_x_at	AI740154	TC269060	--	c0159A22	4	90.7976
Zm.10817.7.A1_x_at	AI676907	TC269060	--	c0159A22	4	90.7976
Zm.10817.7.S1_s_at	AI676907	TC269060	--	c0159A22	4	90.7976
Zm.10818.1.S1_at	CF650494	TC253202	At4g02610.1	--	--	--
Zm.10819.1.S1_at	AI812223	TC259105	--	--	--	--
Zm.10820.1.A1_at	AY112529	AY112529	--	--	1	434.7
Zm.10820.1.S1_at	AY112529	AY112529	--	--	1	434.7
Zm.10821.1.A1_at	CO531566	TC252135	At1g06570.1	--	--	--
Zm.10824.1.A1_at	AY112360	AY112360	At1g77810.2	c0432H23	--	--
Zm.10824.1.S1_at	AY112360	AY112360	At1g77810.2	c0432H23	--	--
Zm.10825.1.A1_at	CF629429	TC269450	At4g35160.1	--	4	196.4
Zm.10825.1.A2_at	BQ619394	TC269450	At4g35160.1	--	4	196.4
Zm.10826.1.S1_at	BQ619411	TC273039	At2g41190.1	--	4	416.766
Zm.10827.1.S1_at	BQ619419	TC264950	At1g65730.1	--	--	--
Zm.10828.1.A1_at	BQ619438	TC277786	--	--	6	428.314
Zm.10829.1.S1_at	BM381574	TC271630	At2g32260.1	--	7	86.2997
Zm.1083.1.S1_at	AF527618	AF527618	At1g15340.1	--	5	220.7
Zm.10830.1.S1_at	CF028241	TC262906	At1g71830.1	--	--	--
Zm.10831.1.S1_at	BQ619456	TC254857	--	--	--	--
Zm.10832.1.A1_at	BQ619413	TC271892	--	c0299F13	--	--
Zm.10833.1.A1_at	AY109775	AY109775	--	--	3	163.5
Zm.10833.1.S1_at	AY109775	AY109775	--	--	3	163.5
Zm.10835.1.S1_at	BQ619575	TC254608	At4g25700.1	--	--	--
Zm.10837.1.S1_at	BQ621347	TC277481	--	--	--	--
Zm.10839.1.S1_at	CF637878	CF637878	--	--	--	--
Zm.1084.1.S1_at	AF034949	AF034949	At1g77940.1	--	5	231.002
Zm.10840.1.S1_at	CF009749	TC260633	--	--	2	47.3955
Zm.10841.1.A1_at	BQ619556	TC261404	At5g60600.1	--	5	415.8
Zm.10842.1.S1_a_at	AF493800	AF493800	At1g22190.1	--	1	678.506
Zm.10843.1.A1_at	AY100479	AY100479	At4g16420.2	--	2	538.5
Zm.10844.1.S1_at	AY100480	AY100480	At2g19480.1	--	6	449.368
Zm.10845.1.A1_at	BI992910	TC249497	At4g33490.1	--	--	--
Zm.10846.1.A1_at	AB089191	AB089191	At3g21510.1	--	--	--
Zm.10847.1.A1_at	CF627982	TC251399	At1g11870.1	b0249N15	4	103.402
Zm.10849.1.S1_at	BI389426	TC262408	At2g15270.1	--	1	392.099
Zm.1085.1.A1_a_at	BM339391	TC248526	At5g24090.1	--	3	623.269
Zm.1085.2.A1_a_at	BQ619399	TC248533	At1g55670.1	ND	--	--
Zm.1085.2.A1_at	BQ619399	TC248533	At1g55670.1	ND	--	--
Zm.1085.4.A1_at	BM349000	TC248531	At1g55670.1	ND	--	--
Zm.10850.1.A1_at	AY106263	AY106263	--	ND	--	--
Zm.10850.1.S1_at	AY106263	AY106263	--	ND	--	--
Zm.10851.1.A1_at	AW076437	TC253606	At2g22490.1	ND	--	--
Zm.10852.1.A1_at	BM078475	TC253925	--	ND	--	--
Zm.10853.1.A1_at	BM078712	TC263335	--	b0182F18	--	--
Zm.1086.1.A1_at	BI142345	TC249069	At4g01150.1	ND	--	--
Zm.10865.1.A1_at	CF638037	TC251849	At3g59910.1	ND	--	--
Zm.10867.1.A1_at	BM073190	BM073190	--	--	--	--
Zm.10869.1.S1_at	BM074344	TC273150	At5g50780.1	--	2	340.5
Zm.1087.1.S1_at	BM379054	TC259455	At4g03280.1	--	5	324.6
Zm.10872.1.A1_at	BM075104	TC275936	At1g59990.1	ND	--	--
Zm.10873.1.S1_at	BE012261	TC250337	At2g31140.1	ND	--	--
Zm.10879.1.S1_at	AY109037	AY109037	At2g39040.1	b0011N05	--	--
Zm.1088.1.S1_at	CK144992	TC249593	At4g04640.1	--	7	388.775
Zm.1089.1.A1_at	CF628396	TC271213	At5g42850.1	--	9	226.3
Zm.10896.1.A1_at	AY106661	AY106661	At4g30480.2	b0009C01	--	--
Zm.10896.1.S1_at	AY106661	AY106661	At4g30480.2	b0009C01	--	--
Zm.1090.1.A1_x_at	CF638185	TC269910	--	--	2	339.8
Zm.1090.2.A1_a_at	BU645209	TC269911	--	--	2	339.8
Zm.1090.3.A1_a_at	AI714811	TC269911	--	--	2	339.8
Zm.1090.3.A1_x_at	AI714811	TC269911	--	--	2	339.8
Zm.1090.4.A1_at	BQ547886	TC269913	--	--	2	339.8
Zm.1090.4.S1_at	BE512442	TC269913	--	--	2	339.8
Zm.1090.4.S1_x_at	BE512442	TC269913	--	--	2	339.8
Zm.10900.1.A1_at	BM332136	TC264635	At1g20830.1	c0455H05	--	--
Zm.10901.1.S1_at	AY106664	AY106664	At4g35590.1	--	10	367.901
Zm.1091.1.S1_at	CD998324	TC247871	At1g20340.1	ND	--	--
Zm.1091.2.A1_at	AW438177	TC248257	At3g03100.1	--	1	1128.2
Zm.1091.3.A1_at	BM381671	TC248097	At5g43010.1	ND	--	--
Zm.1091.4.A1_at	BM341187	TC248255	At1g76100.1	ND	--	--
Zm.10911.1.A1_at	BM340657	TC254025	--	--	--	--
Zm.10911.1.A1_x_at	BM340657	TC254025	--	--	--	--
Zm.10920.1.A1_at	CA399553	TC252997	At2g16250.1	--	--	--
Zm.10922.1.A1_a_at	CD446492	TC251970	At1g16520.1	--	10	415.21
Zm.10922.1.A1_at	CD446492	TC251970	At1g16520.1	--	10	415.21
Zm.10922.2.A1_x_at	BM332483	TC251970	At1g16520.1	--	10	415.21
Zm.1093.1.A1_at	BG842386	TC265775	At1g48410.1	--	2	452.2
Zm.10931.1.A1_at	AW091179	AW091179	--	--	5	516.298
Zm.1094.1.A1_at	BM339500	TC274867	At3g42790.1	--	1	809.9
Zm.10949.1.A1_at	BM333171	TC252311	At5g25230.1	--	--	--
Zm.1097.1.S1_at	AY055124	AY055124	At1g65380.1	ND	--	--
Zm.10972.1.A1_at	AI783258	TC250364	At5g64500.1	--	3	261.096
Zm.10972.1.S1_at	AI783258	TC250364	At5g64500.1	--	3	261.096
Zm.10974.1.A1_at	CB350776	TC267624	--	--	--	--
Zm.10980.1.A1_at	BM334102	BM334102	--	b0390D01	--	--
Zm.1099.1.A1_at	BQ538314	TC251147	--	b0239G18	--	--
Zm.11.1.S1_at	L28712	L28712	--	--	--	--
Zm.1100.1.A1_at	AY107948	AY107948	--	ND	--	--
Zm.1100.1.S1_at	AY107948	AY107948	--	ND	--	--
Zm.11002.1.S1_at	CA401393	TC250738	At2g44900.1	c0542E09	--	--
Zm.1101.1.S1_at	CK787135	TC273028	At1g17970.1	--	8	390.3
Zm.11024.1.S1_at	AY105541	AY105541	At5g62530.1	--	6	447.228
Zm.11029.1.A1_at	CK347194	TC274365	--	--	--	--
Zm.1103.1.S1_at	CF627867	TC249315	At2g42210.1	--	5	516.3
Zm.1104.1.A1_at	BE056041	TC270218	--	b0143L16	9	536.6
Zm.11049.1.A1_at	BM336137	TC254004	At1g71980.1	ND	--	--
Zm.1105.1.A1_a_at	CK347812	TC260228	At3g17020.1	--	8	377.078
Zm.1105.1.A1_at	CK347812	TC260228	At3g17020.1	--	8	377.078
Zm.1105.2.S1_at	AW453248	TC260227	At3g17020.1	--	4	321.955
Zm.11055.1.A1_at	BM336314	TC279188	At2g03200.1	--	--	--
Zm.1106.1.S1_at	CF636956	TC260566	At5g04280.1	--	1	850.303
Zm.11071.1.A1_at	BM336687	BM336687	--	--	--	--
Zm.11077.1.A1_at	BM336854	TC252201	--	--	--	--
Zm.11081.1.A1_at	BM336900	TC259477	At4g36480.1	b0374K01	--	--
Zm.1109.1.A1_at	BG266706	TC261344	At2g30880.1	ND	--	--
Zm.11096.1.S1_at	BM337432	TC272323	At2g18540.1	b0317G20	9	536.853
Zm.11099.1.A1_at	CD441320	TC251963	At4g21910.1	--	--	--
Zm.1110.1.A1_at	CO525680	TC252507	At4g30580.1	--	--	--
Zm.1111.1.A1_at	CF628636	TC251035	At5g10560.1	--	2	250.9
Zm.11120.1.A1_at	BM337897	TC253653	--	--	--	--
Zm.11126.1.S1_at	AA979835	TC262780	At5g55510.1	b0145C15	--	--
Zm.1113.1.A1_at	BG842198	TC263425	--	--	--	--
Zm.11136.1.A1_at	CK370100	TC264428	--	--	--	--
Zm.11141.1.A1_at	BM338572	TC254853	At1g64780.1	ND	--	--
Zm.11141.1.S1_at	AY106810	AY106810	At1g64780.1	ND	--	--
Zm.1115.1.A1_a_at	AY104250	AY104250	--	--	8	376.285
Zm.1115.1.A1_at	AY104250	AY104250	--	--	8	376.285
Zm.1115.1.S1_at	AY104250	AY104250	--	--	8	376.285
Zm.11150.1.A1_at	CO518263	TC248416	--	--	4	362.396
Zm.11158.1.A1_at	CF648776	TC251213	At3g12740.1	--	--	--
Zm.1116.1.A1_at	AY109800	AY109800	--	ND	--	--
Zm.1116.1.S1_at	AY109800	AY109800	--	ND	--	--
Zm.11172.1.S1_at	BM339430	TC253065	At5g23670.1	--	--	--
Zm.11172.1.S1_x_at	BM339430	TC253065	At5g23670.1	--	--	--
Zm.11178.1.A1_at	AI745736	TC269487	--	--	8	206
Zm.1118.1.S1_at	CF631214	TC263389	At1g21930.1	ND	--	--
Zm.11180.1.A1_at	BM339608	TC256295	--	--	--	--
Zm.11185.1.S1_at	CF349219	TC261778	--	--	7	457.399
Zm.11189.1.A1_at	BM339882	TC269617	--	b0288D15	4	523.403
Zm.11189.1.A1_x_at	BM339882	TC269617	--	b0288D15	4	523.403
Zm.1119.1.A1_at	BE510368	TC266127	At1g20720.1	--	7	381.503
Zm.11191.1.A1_at	BM339959	TC266391	At1g15520.1	--	--	--
Zm.11196.1.A1_at	BM379862	BM379862	--	--	--	--
Zm.112.1.A1_at	BQ538367	TC267908	--	--	--	--
Zm.1120.1.A1_at	AY112024	AY112024	--	--	1	678.51
Zm.11214.1.S1_at	AY107230	AY107230	At1g71695.1	--	10	193.601
Zm.1122.1.A1_at	BQ163578	TC260217	At2g15290.1	--	5	311.301
Zm.1123.1.S1_at	CF626368	TC270965	At1g24360.1	ND	--	--
Zm.11238.1.A1_at	BM340814	BM340814	At5g38940.1	--	--	--
Zm.1124.1.A1_at	AA979998	TC250979	At3g27190.1	--	4	523.4
Zm.11240.1.A1_at	BM340894	BM340894	--	--	--	--
Zm.1125.1.A1_at	BI993208	TC251640	At5g14260.1	ND	--	--
Zm.1125.2.S1_at	CF036557	TC251639	At5g14260.1	--	--	--
Zm.11250.1.A1_at	BM341159	BM341159	--	--	--	--
Zm.11253.1.A1_at	AY107823	AY107823	--	--	6	441.851
Zm.11255.1.A1_at	AY107659	AY107659	At5g40200.1	--	7	392.106
Zm.11255.1.S1_at	AY107659	AY107659	At5g40200.1	--	7	392.106
Zm.11259.1.A1_at	AI966828	TC251435	At2g22540.1	--	5	590.401
Zm.1126.1.A1_at	AI691779	TC270258	--	--	4	218.5
Zm.11269.1.A1_at	CK347607	TC253427	At1g64850.1	--	6	373.798
Zm.11269.1.S1_at	BM347540	TC253427	At1g64850.1	--	6	373.798
Zm.11271.1.A1_at	CF627883	TC274799	At2g17760.1	b0285N18	3	828.902
Zm.1128.1.S1_at	BM736430	TC270555	--	c0117P04	--	--
Zm.1128.1.S1_s_at	BM736430	TC270555	--	c0117P04	--	--
Zm.11289.1.A1_at	AY107035	AY107035	At5g55470.1	--	9	226.302
Zm.1129.1.A1_at	BE510577	TC276803	--	--	--	--
Zm.11291.1.A1_at	CD999944	TC260600	At1g48130.1	--	--	--
Zm.11291.2.S1_at	CA401976	CA401976	--	--	--	--
Zm.11291.2.S1_x_at	CA401976	CA401976	--	--	--	--
Zm.11292.1.A1_at	BM348087	BM348087	--	--	--	--
Zm.113.1.A1_at	AY109382	AY109382	At3g19510.1	b0356A13	8	621.601
Zm.1130.1.S1_at	BE510649	BE510649	--	--	--	--
Zm.1131.1.A1_at	AY108222	AY108222	At5g46070.1	--	8	205.999
Zm.1131.1.S1_at	AY108222	AY108222	At5g46070.1	--	8	205.999
Zm.1132.1.S1_at	BE510664	TC263161	At1g53210.1	--	3	45.4003
Zm.11322.1.S1_at	AI637083	TC260711	--	--	--	--
Zm.11326.1.S1_at	CK371523	TC271505	At2g14110.1	ND	--	--
Zm.11327.1.S1_at	BM348920	BM348920	--	b0146E02	2	322.233
Zm.11328.1.A1_at	CA401316	TC263611	--	--	--	--
Zm.1133.1.S1_at	BM382336	TC261214	At3g54400.1	--	7	543.819
Zm.11333.1.A1_at	AY108490	AY108490	At5g53330.1	ND	--	--
Zm.11334.1.A1_at	BM349015	TC274104	At3g59950.1	b0542E12	--	--
Zm.11337.1.A1_at	BM349096	TC271014	At5g64260.1	--	--	--
Zm.11338.1.A1_at	BM349130	TC252194	At2g40190.1	--	--	--
Zm.1134.1.A1_at	AY112160	AY112160	--	--	3	237.402
Zm.1135.1.A1_at	CA405172	TC272990	At5g05230.1	ND	--	--
Zm.11352.1.S1_at	AY106428	AY106428	At1g06290.1	b0222D21	--	--
Zm.11357.1.A1_at	BM349629	TC254391	--	--	--	--
Zm.11359.1.A1_at	BM349714	TC255811	--	b0114E12	8	373.72
Zm.11360.1.A1_x_at	CB350720	TC269185	--	c0307P05	5	185.101
Zm.11365.2.A1_a_at	CF632262	TC272808	At1g65430.1	--	--	--
Zm.11367.1.A1_at	CB350883	TC274731	At1g70330.1	--	--	--
Zm.11368.1.A1_at	CB350900	TC266593	--	b0393C12	9	161.303
Zm.11369.1.A1_at	CB350940	TC257357	--	b0165J18	--	--
Zm.1137.1.S1_at	BE510836	TC263478	At4g28100.1	--	--	--
Zm.11372.1.A1_at	BM350048	TC278860	At5g15290.1	--	--	--
Zm.11374.1.A1_at	CB351123	TC249862	At1g30470.1	b0449B09	8	232.902
Zm.11377.1.A1_at	CB351156	TC267823	--	c0263L04	4	288.104
Zm.11378.1.A1_at	CB351158	TC252714	At4g37000.1	--	--	--
Zm.11379.1.A1_at	CB351163	TC275690	--	--	--	--
Zm.1138.1.A1_at	AY105263	AY105263	At3g20330.1	--	10	183.403
Zm.11380.1.A1_at	CK826832	TC265467	--	b0233G01	6	410.3
Zm.11383.1.A1_at	BM350192	TC266217	--	--	--	--
Zm.11384.1.A1_at	CB351291	TC267329	At3g26020.1	--	--	--
Zm.11385.1.A1_at	CB351297	TC266093	--	b0383P09	--	--
Zm.11387.1.A1_at	BM350291	TC257445	--	--	--	--
Zm.1139.1.A1_at	BM341508	TC263562	--	ND	--	--
Zm.11393.1.A1_at	CF629966	TC248656	At2g27100.1	--	6	124.1
Zm.114.1.A1_at	X89761	X89761	--	--	--	--
Zm.1140.1.S1_at	BM073428	TC261789	At5g65700.1	--	1	188.7
Zm.1141.1.A1_at	AF351189	AF351189	At2g22490.1	ND	--	--
Zm.1141.2.A1_at	BM351386	TC259926	At1g33470.2	ND	--	--
Zm.1142.1.A1_at	CK827212	TC255663	--	ND	--	--
Zm.11428.1.A1_at	CF244302	TC265071	--	--	--	--
Zm.1143.1.S1_at	CD443909	TC263684	--	--	1	1121.9
Zm.1144.1.A1_at	AW400221	TC271925	At1g19130.1	--	1	658.6
Zm.11441.1.S1_at	AY672654	AY672654	At1g53910.1	--	--	--
Zm.1145.1.S1_at	AY108888	AY108888	--	ND	--	--
Zm.1146.1.S1_at	CF632184	TC253521	At1g17745.1	--	--	--
Zm.11463.1.S1_at	AW355985	TC250500	At5g39510.1	--	3	401.197
Zm.11464.1.A1_at	BM378300	TC260955	At3g07560.1	--	3	401.196
Zm.11468.1.A1_at	BM382262	TC261566	At5g46790.1	c0569B20	--	--
Zm.11469.2.A1_a_at	CF630843	TC272127	--	--	1	141.804
Zm.1147.1.S1_at	BM078877	TC274831	At4g14385.1	b0123J11	4	380.203
Zm.11475.1.A1_a_at	BQ539206	TC256047	At2g45330.1	--	--	--
Zm.11476.1.A1_at	AY104717	AY104717	At5g44710.1	--	8	353.65
Zm.1148.1.A1_at	CK370812	TC253045	--	--	--	--
Zm.11483.1.A1_at	CA399670	TC262875	At3g59300.1	b0290N07	3	385.951
Zm.11486.1.S1_at	CD441287	TC261772	At1g06130.1	--	7	347.2
Zm.11505.1.S1_at	CF272773	TC265511	At5g46580.1	b0412G05	1	1128.2
Zm.1151.1.A1_at	BQ487276	TC271295	At2g40110.1	--	--	--
Zm.11530.1.A1_at	AY105387	AY105387	--	c0568P20	--	--
Zm.11530.1.S1_at	AY105387	AY105387	--	c0568P20	--	--
Zm.11530.2.A1_at	BM332875	TC261038	--	b0238P20	--	--
Zm.11547.1.S1_at	CA827895	TC275214	At1g65295.1	--	--	--
Zm.11550.1.A1_at	BG320003	TC253292	At3g24590.1	--	--	--
Zm.11551.1.A1_at	AY108861	AY108861	At2g36230.1	b0232N21	--	--
Zm.11557.1.S1_at	CF016411	TC276033	At5g04440.1	b0259M03	7	600.2
Zm.1157.1.A1_at	CF630858	TC262516	--	--	--	--
Zm.11570.1.A1_at	CF057654	TC264878	--	--	--	--
Zm.11579.2.S1_a_at	CF629377	CF629377	At4g15520.1	--	2	515.8
Zm.1158.1.A1_at	AY107067	AY107067	At5g10270.1	b0228E19	--	--
Zm.11585.1.A1_at	BM379130	BM379130	--	--	--	--
Zm.11586.1.A1_at	BM379136	TC267421	--	b0539E08	--	--
Zm.11587.1.A1_at	BM379162	BM379162	--	b0177E13	6	510.319
Zm.11589.1.S1_at	BM379169	TC273868	At2g03590.1	--	3	229.697
Zm.11590.1.A1_at	BM379183	TC274251	--	--	--	--
Zm.11591.1.A1_at	BM379186	BM379186	--	--	--	--
Zm.11592.1.A1_at	BM379188	BM379188	--	--	--	--
Zm.11593.1.A1_at	CA404531	TC257315	--	--	--	--
Zm.11594.1.S1_at	BM379195	TC253186	At3g17930.1	--	3	493.111
Zm.11595.1.A1_at	BM379199	BM379199	--	--	--	--
Zm.11596.1.A1_at	BM379205	BM379205	--	--	--	--
Zm.11598.1.A1_at	BM379212	BM379212	--	--	--	--
Zm.11599.1.A1_at	BM379225	TC267495	--	--	--	--
Zm.11600.1.A1_at	BM379235	BM379235	--	ND	--	--
Zm.11602.1.A1_at	BM379241	TC263530	At2g42840.1	--	--	--
Zm.11604.1.A1_at	BM379255	BM379255	At5g42320.1	b0152C11	--	--
Zm.11605.1.A1_at	BM379262	BM379262	--	c0564C16	--	--
Zm.11606.1.S1_at	BM379264	TC267402	--	--	--	--
Zm.11608.1.A1_at	BM379283	TC269106	--	b0286A19	--	--
Zm.11609.1.A1_at	BM379290	TC265092	At1g29820.1	ND	--	--
Zm.1161.1.S1_at	BE511616	TC253665	--	--	9	253.458
Zm.11611.1.A1_at	BM379298	BM379298	--	b0128F24	3	371.399
Zm.11612.1.A1_at	CF634224	TC275586	At1g71250.1	--	--	--
Zm.11615.1.A1_at	BM379324	BM379324	--	b0119G14	6	379
Zm.11616.1.A1_at	BM379348	TC264415	--	b0139D13	3	511.502
Zm.11617.1.A1_at	BM379349	TC264419	--	--	2	412.391
Zm.11618.1.A1_at	BM379364	BM379364	--	--	--	--
Zm.11619.1.A1_at	BM379365	BM379365	--	--	--	--
Zm.1162.1.S1_at	AY106160	AY106160	--	ND	--	--
Zm.11620.1.A1_at	BM379366	BM379366	--	b0295C11	--	--
Zm.11621.1.A1_at	BG836316	TC252202	At2g15910.1	--	--	--
Zm.11621.1.A1_x_at	BG836316	TC252202	At2g15910.1	--	--	--
Zm.11621.2.A1_x_at	CK394745	TC254348	At2g15910.1	--	--	--
Zm.11623.1.A1_at	BM379381	BM379381	--	--	--	--
Zm.11624.1.A1_at	CF637935	TC253913	At3g51030.1	--	--	--
Zm.11625.1.A1_at	CO533657	TC254253	--	--	--	--
Zm.11626.1.A1_a_at	CA404483	TC273042	--	--	--	--
Zm.11627.1.A1_x_at	BM379409	TC278893	--	--	--	--
Zm.11627.2.A1_at	CK348099	CK348099	--	--	--	--
Zm.11629.1.A1_at	BM379422	TC255675	--	--	--	--
Zm.11630.1.A1_at	BM379429	TC268681	--	--	--	--
Zm.11631.1.A1_at	BM379442	TC278263	At5g15630.1	--	--	--
Zm.11634.1.A1_at	BM379464	BM379464	--	--	--	--
Zm.11635.1.A1_at	BM379470	BM379470	--	--	--	--
Zm.11635.1.A1_x_at	BM379470	BM379470	--	--	--	--
Zm.11636.1.A1_at	BM379473	BM379473	--	--	--	--
Zm.11637.1.A1_at	BM379485	TC276334	At5g47910.1	--	--	--
Zm.11638.1.S1_at	BM379507	TC253533	At4g04780.1	--	4	281.998
Zm.11640.1.A1_at	BM379555	BM379555	--	--	--	--
Zm.11641.1.A1_at	BM379557	TC257964	--	--	--	--
Zm.11642.1.A1_at	CO532952	TC257160	--	b0453N03	2	358.3
Zm.11643.1.A1_at	BM379567	TC263888	At1g73885.1	b0314J02	5	164.601
Zm.11644.1.A1_at	BM379588	BM379588	--	--	--	--
Zm.11645.1.A1_at	BM379611	BM379611	--	--	--	--
Zm.11646.1.A1_at	CO523950	TC268585	--	c0269D08	--	--
Zm.11647.1.A1_at	CO532634	TC258126	At5g42190.1	--	--	--
Zm.11649.1.A1_at	BM379675	BM379675	--	--	--	--
Zm.1165.1.A1_at	BE511690	TC253131	At2g27690.1	ND	--	--
Zm.11650.1.A1_at	BM379683	TC257506	At5g05340.1	--	--	--
Zm.11651.1.A1_at	BM379693	TC275297	At3g51895.1	--	--	--
Zm.11652.1.A1_at	BM379695	TC276621	--	--	--	--
Zm.11653.1.A1_at	CF243979	TC267672	--	--	--	--
Zm.11654.1.A1_at	CK347373	TC263131	At3g12500.1	--	--	--
Zm.11654.2.A1_at	CF631162	TC255212	--	--	--	--
Zm.11655.1.A1_at	BM379701	TC263368	At3g02000.1	--	--	--
Zm.11657.1.A1_at	BM379723	TC273237	--	--	--	--
Zm.11658.1.A1_at	CF349271	TC253365	--	--	--	--
Zm.11659.1.S1_s_at	BM379730	TC264045	--	--	--	--
Zm.1166.1.S1_at	CO521994	TC261577	At2g40830.1	ND	--	--
Zm.11660.1.A1_at	BM379753	TC253560	At5g36880.1	c0281O10	8	440.096
Zm.11661.1.A1_at	BM379776	TC277857	--	--	--	--
Zm.11662.1.A1_at	BM379784	TC273053	--	--	6	27.5985
Zm.11663.1.A1_at	CO531620	TC253790	--	--	1	471.7
Zm.11664.2.A1_a_at	CF628142	TC253214	--	--	--	--
Zm.11665.1.A1_at	BM379791	TC255943	At2g15570.1	b0326F16	--	--
Zm.11666.1.A1_at	BM379797	TC274355	--	--	--	--
Zm.11667.1.A1_at	CF633574	TC263867	At4g39630.1	--	--	--
Zm.11668.1.A1_at	BM379837	BM379837	--	--	--	--
Zm.11669.1.A1_at	BM379831	TC255634	At3g01060.1	--	6	420.4
Zm.1167.1.S1_at	BG840906	TC261812	At5g47830.1	c0513E17	--	--
Zm.11672.1.A1_at	BM379851	TC267780	--	--	--	--
Zm.11674.1.A1_at	BM379854	BM379854	--	--	--	--
Zm.11675.1.A1_at	BM379855	TC264551	--	--	--	--
Zm.11677.1.A1_at	CK371543	TC267995	--	--	--	--
Zm.11677.1.A1_s_at	CK371543	TC267995	--	--	--	--
Zm.11677.2.A1_at	BM379875	BM379875	--	--	--	--
Zm.11678.1.S1_at	BM379888	TC266204	--	--	--	--
Zm.11679.1.A1_at	BM379900	TC255702	--	--	--	--
Zm.11680.1.A1_at	BM379902	BM379902	--	--	--	--
Zm.11682.1.A1_at	BM379913	TC253699	--	c0402M09	--	--
Zm.11683.1.A1_at	BM379917	BM379917	--	--	--	--
Zm.11684.1.A1_at	BM379928	TC256825	--	--	--	--
Zm.11685.1.A1_at	BM379931	BM379931	--	--	--	--
Zm.11687.1.S1_at	AY110264	AY110264	At4g18040.1	ND	--	--
Zm.11688.1.A1_at	CK347476	TC265836	--	--	--	--
Zm.11689.1.S1_at	BM379946	TC264242	At5g65630.1	--	4	225.7
Zm.1169.1.A1_at	BM072743	TC262385	At1g19310.1	--	8	580.1
Zm.11690.1.A1_at	BM379955	BM379955	At3g62150.1	--	--	--
Zm.11691.1.A1_at	BM379957	TC277205	--	--	--	--
Zm.11692.1.A1_at	BM379959	BM379959	--	--	--	--
Zm.11694.1.A1_at	CK369414	TC264845	At1g06180.1	ND	--	--
Zm.11694.1.S1_at	CK369414	TC264845	At1g06180.1	ND	--	--
Zm.11695.1.A1_at	BM379996	BM379996	--	--	--	--
Zm.11696.1.A1_at	BM380008	BM380008	--	b0319D03	--	--
Zm.11696.1.A1_x_at	BM380008	BM380008	--	b0319D03	--	--
Zm.11697.1.A1_at	CF272745	TC268571	--	--	--	--
Zm.11698.1.A1_at	BM380024	TC275061	--	--	--	--
Zm.117.1.S1_at	AI834548	TC274174	At3g12930.1	b0578H19	7	330.601
Zm.1170.1.A1_at	AI691265	TC255134	--	--	1	398.2
Zm.11701.1.S1_a_at	CF629635	TC262486	At1g01630.1	b0382P08	5	23.5056
Zm.11701.1.S1_x_at	CF629635	TC262486	At1g01630.1	b0382P08	5	23.5056
Zm.11703.1.A1_at	BM380090	BM380090	--	--	--	--
Zm.11704.1.A1_at	BM380095	BM380095	--	--	--	--
Zm.11705.1.A1_at	CO529985	TC276131	At3g59310.1	--	--	--
Zm.11706.1.A1_at	BM380101	BM380101	--	--	--	--
Zm.11708.1.A1_at	BM380110	BM380110	--	--	--	--
Zm.11710.1.A1_at	BM380117	BM380117	--	--	--	--
Zm.11712.1.A1_at	BM380141	BM380141	--	--	--	--
Zm.11713.1.A1_at	CF624210	TC274077	At5g52040.1	--	--	--
Zm.11718.1.A1_at	BM380170	TC263194	At5g47820.1	ND	--	--
Zm.11719.1.A1_at	BM380180	TC257964	--	--	--	--
Zm.1172.1.A1_at	BM267454	TC252715	At4g38520.1	b0010N12	--	--
Zm.11722.1.A1_at	AY110173	AY110173	--	b0424O01	4	294.899
Zm.11723.1.A1_at	BM380214	TC266562	--	--	--	--
Zm.11725.1.A1_at	BM380225	BM380225	--	--	--	--
Zm.11726.1.A1_at	BM380234	BM380234	--	--	--	--
Zm.11727.1.A1_at	BM380238	BM380238	--	b0230D24	--	--
Zm.11728.1.A1_at	BM380252	TC269113	--	b0308K16	3	196.898
Zm.11729.1.A1_at	CF635461	TC252348	At2g22230.1	--	4	223.6
Zm.11730.1.S1_at	BM380273	TC258162	At4g38970.1	ND	--	--
Zm.11731.1.A1_at	BM380291	BM380291	--	b0480C16	7	322.699
Zm.11732.1.A1_at	BM380298	TC254809	--	--	--	--
Zm.11733.1.A1_at	BM380308	BM380308	--	--	--	--
Zm.11734.1.A1_a_at	BM073130	TC249690	At5g06870.1	--	7	429.2
Zm.11734.1.A1_at	BM073130	TC249690	At5g06870.1	--	7	429.2
Zm.11734.2.S1_at	CF628018	TC249691	At5g06870.1	ND	--	--
Zm.11734.2.S1_x_at	CF628018	TC249691	At5g06870.1	ND	--	--
Zm.11736.1.A1_at	AI622611	TC278189	--	--	7	178
Zm.11737.1.A1_at	BM380357	BM380357	--	--	--	--
Zm.11738.1.A1_at	CK827425	TC262572	At2g37090.1	--	--	--
Zm.11739.1.A1_at	BM380365	BM380365	--	--	--	--
Zm.1174.1.A1_at	CA401542	TC260617	At3g18750.1	--	4	345.399
Zm.1174.2.S1_at	BE511804	TC260615	--	--	4	345.399
Zm.11740.1.S1_at	BM380369	TC266080	At5g52580.1	--	4	380.201
Zm.11741.1.S1_at	BM380376	TC258060	--	--	--	--
Zm.11743.1.A1_at	BM380381	BM380381	--	--	--	--
Zm.11745.1.A1_at	BM380400	TC267413	At4g26890.1	--	--	--
Zm.11746.1.A1_at	BM380405	TC274303	At5g50310.1	b0356A12	--	--
Zm.11748.1.A1_at	BM380426	TC255453	--	--	--	--
Zm.1175.1.A1_at	BE511813	TC266692	--	c0013A08	--	--
Zm.11750.1.A1_at	CK826706	TC265693	At3g12650.1	--	--	--
Zm.11753.1.A1_at	BM380473	BM380473	--	--	--	--
Zm.11755.1.A1_at	BM380478	TC255735	--	--	--	--
Zm.11756.1.A1_x_at	BM380495	BM380495	--	--	--	--
Zm.11757.1.A1_at	BM380508	TC268439	--	ND	--	--
Zm.11758.1.A1_at	CF028197	TC273961	At5g24530.1	ND	--	--
Zm.11759.1.S1_at	AY372244	AY372244	At5g44030.1	ND	--	--
Zm.1176.1.S1_at	BE511858	TC261216	--	--	6	410.3
Zm.11760.1.A1_at	BM380530	TC266599	--	--	--	--
Zm.11761.1.A1_at	BM380541	BM380541	--	--	--	--
Zm.11762.1.S1_at	CF626538	TC272900	At5g17210.1	ND	--	--
Zm.11763.1.S1_at	CD999409	TC258574	At3g04500.1	--	7	478.4
Zm.11764.1.A1_at	AY109047	AY109047	--	--	2	511.501
Zm.11765.1.A1_at	CD441156	TC275539	At1g27120.1	--	2	654.8
Zm.11766.1.A1_at	BM380577	TC255240	--	--	4	362.397
Zm.11768.1.S1_at	BM380593	TC275750	At2g17730.1	--	--	--
Zm.11769.1.A1_at	BM380605	TC256543	--	--	--	--
Zm.1177.1.S1_at	AY105040	AY105040	At5g03340.1	--	1	1065.4
Zm.1177.1.S1_x_at	AY105040	AY105040	At5g03340.1	--	1	1065.4
Zm.1177.2.A1_at	AW520081	TC270031	At3g53230.1	--	1	1065.4
Zm.11770.1.A1_at	BM380607	TC266405	At5g12010.1	--	--	--
Zm.11772.1.A1_at	CF624958	TC264969	--	--	2	573.551
Zm.11772.1.S1_at	CF624958	TC264969	--	--	2	573.551
Zm.11773.2.A1_a_at	CK347605	TC251183	At3g53490.1	ND	--	--
Zm.11777.1.A1_at	BM380650	TC263142	--	--	--	--
Zm.11778.1.A1_at	BM380652	TC278598	--	--	--	--
Zm.11779.1.A1_at	CO527258	TC263027	At3g47800.1	--	2	295.14
Zm.1178.1.A1_at	CK370647	TC249937	At4g20150.1	--	7	543.731
Zm.11781.1.A1_at	BM380704	TC278333	--	--	--	--
Zm.11783.1.A1_at	BM380733	BM380733	--	--	--	--
Zm.11784.1.A1_at	BM380750	BM380750	--	--	--	--
Zm.11785.1.A1_at	CF635955	TC262445	At3g54840.1	--	9	594.92
Zm.11787.1.A1_a_at	BM380772	TC273520	--	--	--	--
Zm.11789.1.S1_at	BM380783	BM380783	--	b0158C09	2	322.783
Zm.1179.1.S1_at	AJ006539	TC274372	At4g18670.1	--	--	--
Zm.11793.1.A1_at	BM380813	BM380813	--	--	--	--
Zm.11794.1.A1_at	BM380817	BM380817	--	--	--	--
Zm.11797.1.A1_at	BM380828	BM380828	--	--	--	--
Zm.11798.1.A1_at	BM380830	TC256283	--	--	--	--
Zm.11799.1.A1_at	CK985664	TC265941	--	--	--	--
Zm.1180.1.S1_at	BE512002	TC270617	At1g14510.1	ND	--	--
Zm.11800.1.A1_a_at	CN844844	TC253614	At1g15140.1	b0338L04	--	--
Zm.11800.1.A1_at	CN844844	TC253614	At1g15140.1	b0338L04	--	--
Zm.11800.1.A1_x_at	CN844844	TC253614	At1g15140.1	b0338L04	--	--
Zm.11800.2.A1_at	BM380848	TC253614	At1g15140.1	b0338L04	--	--
Zm.11801.1.S1_at	CF018665	TC250069	--	--	4	535.4
Zm.11802.1.A1_at	CK986002	CK986002	--	--	--	--
Zm.11802.2.A1_at	BM380871	BM380871	--	--	--	--
Zm.11803.1.A1_at	BM380872	BM380872	--	--	--	--
Zm.11804.1.A1_s_at	BM380880	BM380880	At3g19940.1	--	--	--
Zm.11805.1.A1_at	CK371036	TC272837	--	--	5	286.6
Zm.11806.1.S1_at	BM380898	TC273511	At4g02530.1	--	6	124.105
Zm.11807.1.A1_at	BM380906	TC266862	--	--	--	--
Zm.11808.1.A1_at	BM380907	BM380907	--	--	--	--
Zm.11808.1.A1_x_at	BM380907	BM380907	--	--	--	--
Zm.11809.1.A1_at	BM380911	TC278144	At4g08950.1	--	--	--
Zm.11810.1.A1_at	BM380912	BM380912	At1g50940.1	--	--	--
Zm.11811.1.S1_at	CF052353	TC250945	At4g02500.1	ND	--	--
Zm.11813.1.A1_at	BM380942	BM380942	At2g19580.1	--	--	--
Zm.11814.1.A1_at	BM380947	TC256354	--	--	--	--
Zm.11815.1.A1_a_at	BM380954	TC260002	At1g10522.1	--	--	--
Zm.11815.2.A1_at	CF633924	TC260004	At1g10522.1	--	--	--
Zm.11817.1.A1_at	BM380974	BM380974	--	b0234D18	8	344.506
Zm.11818.1.A1_at	BM380978	TC276700	--	--	--	--
Zm.11819.1.A1_at	CO518214	TC273853	--	--	--	--
Zm.1182.1.S1_at	AI734347	TC250154	At5g03345.1	--	3	11
Zm.11821.1.A1_at	AY109049	AY109049	At5g01220.1	--	10	287.899
Zm.11822.1.A1_at	BM381027	TC257635	--	--	--	--
Zm.11823.1.A1_at	BM381036	BM381036	--	--	--	--
Zm.11824.1.A1_at	AY313903	AY313903	At4g00180.1	--	1	714.4
Zm.11825.1.S1_at	BM381071	TC262095	At5g65650.1	--	9	314.297
Zm.11827.1.A1_at	BM381077	BM381077	--	--	--	--
Zm.11828.1.A1_at	BM381087	BM381087	--	--	--	--
Zm.11829.1.A1_at	BM381101	TC276195	At3g02910.1	--	1	1137.9
Zm.1183.1.A1_at	BG841428	TC250127	At5g20720.1	--	2	394.5
Zm.11830.1.S1_at	CA398394	TC258166	At5g17710.1	--	--	--
Zm.11831.1.S1_a_at	CA401860	TC250578	At5g58090.1	b0308L19	--	--
Zm.11831.2.A1_at	AI677503	TC250578	At5g58090.1	b0308L19	--	--
Zm.11832.1.S1_at	BM381116	TC264860	At1g57540.1	ND	--	--
Zm.11834.1.S1_at	BM381120	TC250830	--	b0326N05	--	--
Zm.11835.1.A1_at	BM381123	BM381123	--	--	--	--
Zm.11836.1.A1_s_at	BM381136	TC252053	--	--	--	--
Zm.11837.1.A1_at	BM381140	BM381140	--	--	--	--
Zm.11838.1.A1_at	BM381141	BM381141	At5g44400.1	--	--	--
Zm.11839.1.A1_at	BM381155	TC252823	--	--	--	--
Zm.1184.1.A1_at	BE512271	TC271891	--	ND	--	--
Zm.11840.1.A1_at	CO524568	TC272343	At4g20070.1	ND	--	--
Zm.11842.1.A1_at	BM381178	TC277374	--	b0338K14	--	--
Zm.11843.1.A1_at	BM381180	BM381180	--	--	--	--
Zm.11844.1.A1_at	BM381190	TC276566	--	--	--	--
Zm.11845.1.A1_at	CO532590	TC263847	At1g65060.1	--	--	--
Zm.11846.1.A1_at	CO526718	TC274631	--	b0224H04	4	553.699
Zm.11847.1.A1_at	BM381224	BM381224	--	--	--	--
Zm.11848.1.A1_at	CF631118	TC266761	At1g05990.1	--	--	--
Zm.11849.1.A1_at	BM381236	TC265066	At3g03470.1	--	--	--
Zm.11850.1.S1_at	CO519970	TC261750	At3g62160.1	--	--	--
Zm.11852.1.A1_a_at	CF013366	TC261340	At5g23950.1	c0520J05	--	--
Zm.11852.1.A1_x_at	CF013366	TC261340	At5g23950.1	c0520J05	--	--
Zm.11852.2.A1_x_at	BG266778	TC261340	At5g23950.1	c0520J05	--	--
Zm.11852.2.S1_at	BG266778	TC261340	At5g23950.1	c0520J05	--	--
Zm.11853.1.A1_at	BM381249	TC254040	--	--	--	--
Zm.11854.1.A1_at	BM381252	BM381252	At1g47270.1	--	5	518.404
Zm.11856.1.A1_at	BM381264	BM381264	--	--	--	--
Zm.11857.1.A1_at	BM381280	BM381280	--	--	--	--
Zm.11858.1.S1_at	BM381287	TC274637	At5g38890.1	ND	--	--
Zm.11859.1.S1_at	CN844838	TC264543	At2g15910.1	--	--	--
Zm.1186.1.S1_at	CF060692	TC271076	At5g59180.1	ND	--	--
Zm.11861.1.A1_at	BM381313	TC277959	At1g08080.1	--	--	--
Zm.11862.1.A1_at	AW566292	TC258009	--	--	--	--
Zm.11863.1.A1_at	AY104184	AY104184	At5g56340.1	--	5	231.001
Zm.11864.1.S1_at	BM381332	TC273315	At1g05260.1	ND	--	--
Zm.11865.1.A1_at	BM381345	BM381345	--	b0389A01	--	--
Zm.11866.1.A1_at	CF002341	TC251571	At1g16920.1	--	6	429.477
Zm.11868.1.A1_at	BM381367	BM381367	--	--	--	--
Zm.11869.1.A1_at	CN844960	TC267323	--	--	--	--
Zm.11871.1.A1_at	BM381412	TC251394	--	b0317B08	--	--
Zm.11872.1.A1_at	BM381418	BM381418	At4g39700.1	--	--	--
Zm.11873.1.A1_at	BM381425	BM381425	--	--	--	--
Zm.11874.1.A1_at	CK144726	TC254555	--	--	--	--
Zm.11875.1.A1_at	BM381442	TC278901	--	--	--	--
Zm.11876.1.A1_at	BM381446	BM381446	--	--	--	--
Zm.11877.1.A1_at	BM381448	BM381448	--	--	--	--
Zm.11878.1.A1_at	AY110052	AY110052	At5g06060.1	ND	--	--
Zm.1188.1.A1_at	BE512438	TC263646	At1g68400.1	--	--	--
Zm.11881.1.A1_at	BM381491	BM381491	--	--	--	--
Zm.11882.1.A1_a_at	CK786943	TC265499	--	b0439N19	3	597.599
Zm.11882.1.A1_x_at	CK786943	TC265499	--	b0439N19	3	597.599
Zm.11882.2.A1_at	BM381514	TC265499	--	b0439N19	3	597.599
Zm.11882.2.A1_x_at	BM381514	TC265499	--	b0439N19	3	597.599
Zm.11883.1.A1_at	CO524346	TC263482	At5g66090.1	--	--	--
Zm.11888.1.A1_at	BM381564	TC255384	--	--	--	--
Zm.11891.1.A1_at	BM381583	BM381583	--	--	--	--
Zm.11893.1.A1_at	AY107653	AY107653	--	ND	--	--
Zm.11893.1.S1_at	AY107653	AY107653	--	ND	--	--
Zm.11896.1.A1_at	CO530711	TC265179	At5g21170.1	--	--	--
Zm.11896.1.A1_s_at	CO530711	TC265179	At5g21170.1	--	--	--
Zm.11898.1.A1_at	CA400038	CA400038	--	--	--	--
Zm.1190.1.A1_at	BQ486825	TC263644	--	--	--	--
Zm.11900.1.A1_at	BM381632	TC267595	At1g52250.1	c0307C13	3	538.201
Zm.11901.1.A1_at	BM381636	BM381636	--	--	--	--
Zm.11904.1.A1_at	CF634524	TC263824	At1g65870.1	--	--	--
Zm.11906.1.A1_at	BM381688	BM381688	--	--	--	--
Zm.11907.1.S1_at	CK370738	TC262739	At3g24090.1	ND	--	--
Zm.11908.1.A1_at	BM381698	TC275782	--	--	--	--
Zm.11909.1.A1_at	BM381708	BM381708	--	--	--	--
Zm.1191.1.A1_at	CD435414	TC265683	At1g55620.1	--	--	--
Zm.11913.1.S1_at	CF635032	TC258766	At5g62290.1	--	1	224.801
Zm.11914.1.A1_at	BM381776	TC253404	--	--	--	--
Zm.11916.1.S1_at	BM381793	TC252191	At3g24350.1	--	8	160.8
Zm.11918.1.A1_at	BM381808	TC265398	--	--	--	--
Zm.11919.1.A1_a_at	CF630475	CF630475	--	b0146C17	2	377.407
Zm.11920.1.A1_at	BM381842	BM381842	--	--	--	--
Zm.11921.1.A1_at	BM381857	BM381857	--	--	--	--
Zm.11922.1.A1_at	CK370631	TC261666	At1g64900.1	--	--	--
Zm.11923.1.S1_at	BM381883	TC272624	At1g03590.1	--	7	422.99
Zm.11924.1.A1_at	BM381888	TC265834	At1g65690.1	b0252P05	2	31.7176
Zm.11925.1.A1_at	BM381896	BM381896	--	c0529L03	8	351.446
Zm.11926.1.A1_at	BM381899	TC254701	--	--	--	--
Zm.11927.1.A1_at	BM381923	BM381923	--	--	--	--
Zm.11928.1.A1_s_at	BM381937	BM381937	--	--	--	--
Zm.1193.1.A1_at	AY104287	AY104287	At4g13850.1	--	8	444.999
Zm.11930.1.A1_at	BM381939	BM381939	--	--	--	--
Zm.11931.1.S1_at	CD983258	TC273554	At5g13070.1	--	--	--
Zm.11932.1.A1_at	BM381964	TC252446	--	--	--	--
Zm.11933.1.A1_at	BM381972	BM381972	At5g24910.1	c0553L12	--	--
Zm.11935.1.A1_at	BM381982	TC275208	--	b0298O23	4	392.401
Zm.11938.1.A1_at	BM381992	BM381992	--	--	--	--
Zm.11939.1.A1_at	CF624620	TC264012	At1g53730.1	c0137D24	5	315.298
Zm.1194.1.S1_at	CA403262	TC250895	At3g60900.1	--	--	--
Zm.11940.1.A1_at	BM382011	BM382011	--	--	--	--
Zm.11941.1.A1_at	BM382014	BM382014	--	--	--	--
Zm.11942.1.A1_at	BM382023	TC253564	At2g26800.1	--	--	--
Zm.11943.1.S1_at	CO523092	TC260473	At5g42800.1	--	5	672.604
Zm.11944.1.A1_at	CK826733	TC261688	At1g43700.1	--	--	--
Zm.11946.1.A1_at	BM382035	TC276078	--	--	--	--
Zm.11947.1.A1_at	BM382038	TC263976	--	--	--	--
Zm.11948.1.A1_at	CF635671	TC274821	At5g46730.1	--	--	--
Zm.11949.1.A1_at	AY105735	AY105735	At4g26270.1	--	6	437.284
Zm.11950.1.A1_at	CF632814	TC254550	--	--	--	--
Zm.11951.1.A1_at	BM382079	BM382079	At5g10860.1	--	--	--
Zm.11953.1.S1_at	CO531764	TC270891	At2g46800.1	b0248C09	8	357.899
Zm.11954.1.A1_at	BM382100	BM382100	--	--	--	--
Zm.11955.1.A1_at	BM382121	TC271393	--	b0227M01	5	676.7
Zm.11956.1.A1_at	BM382124	BM382124	--	--	--	--
Zm.11958.1.A1_at	AY560384	AY560384	At3g09150.2	--	--	--
Zm.1196.1.S1_at	BE518673	TC254162	At3g02610.1	--	1	438.797
Zm.11960.1.A1_at	BM382185	BM382185	--	--	--	--
Zm.11962.1.A1_at	BM382210	TC252368	At2g46950.1	--	--	--
Zm.11965.1.A1_at	BM382230	BM382230	--	--	--	--
Zm.11966.1.A1_at	CF625331	TC275654	--	--	--	--
Zm.11967.1.A1_at	BM382240	TC279181	At2g32410.1	--	--	--
Zm.11968.1.A1_at	BM382246	BM382246	--	--	--	--
Zm.11970.1.A1_at	AW566367	TC274711	--	--	--	--
Zm.11971.1.A1_at	BM382266	BM382266	--	--	--	--
Zm.11972.1.A1_at	BM382270	BM382270	--	--	--	--
Zm.11974.1.A1_at	AY105739	AY105739	At1g19440.1	ND	--	--
Zm.11977.1.A1_at	BM382289	BM382289	--	--	--	--
Zm.11978.1.A1_at	CF628615	TC274175	At3g56990.1	--	9	64.699
Zm.11979.1.A1_at	BM382319	TC252924	At5g15410.1	--	--	--
Zm.11980.1.A1_at	CO531447	TC249985	--	--	--	--
Zm.11983.1.A1_at	BM382368	TC254233	--	--	--	--
Zm.11984.1.A1_at	AY107185	AY107185	--	--	8	284.6
Zm.11985.1.A1_at	CF636772	TC276193	At2g16060.1	--	--	--
Zm.11986.1.S1_at	CF632895	TC250523	At5g21060.1	--	--	--
Zm.11988.1.A1_x_at	BM382435	BM382435	--	--	--	--
Zm.1199.1.S1_at	CD996242	TC272487	At4g34412.1	--	3	177.399
Zm.11990.1.A1_at	BM382449	BM382449	--	--	--	--
Zm.11991.1.A1_at	BM382459	BM382459	At3g47520.1	--	--	--
Zm.11992.1.A1_at	BM382475	BM382475	--	--	--	--
Zm.11993.1.A1_at	BM382482	BM382482	--	b0239B12	--	--
Zm.11995.1.A1_at	BM382516	TC277883	At1g20120.1	--	--	--
Zm.11996.1.A1_at	BM382518	TC256857	--	b0521K21	--	--
Zm.11997.1.A1_at	BM382529	BM382529	At1g18530.1	--	--	--
Zm.11998.1.S1_at	BM382532	TC274844	At2g01280.1	--	4	385.848
Zm.11999.1.A1_at	CK827525	TC252974	At1g78060.1	ND	--	--
Zm.12.1.S1_at	AY047317	AY047317	--	--	5	460.981
Zm.1200.1.S1_at	AY105762	AY105762	--	ND	--	--
Zm.12000.1.A1_at	BM382537	BM382537	--	--	--	--
Zm.12001.1.A1_at	CD986283	TC264899	--	--	--	--
Zm.12002.1.A1_at	BM382557	BM382557	--	--	9	253.042
Zm.12003.1.S1_at	CF630358	TC274040	At5g54250.1	--	--	--
Zm.12004.1.S1_at	CN844706	TC262554	At4g25700.1	--	8	329.402
Zm.12005.1.A1_at	BM382582	TC274122	--	--	--	--
Zm.12006.1.A1_at	BM382583	TC272706	At1g49970.1	--	--	--
Zm.12007.1.A1_at	BM382593	TC258221	At5g24314.1	--	1	485.9
Zm.1201.1.A1_at	BE519056	TC255728	--	--	10	438.486
Zm.12010.1.A1_at	BM382625	TC276324	At5g05920.1	ND	--	--
Zm.12012.1.A1_at	CA405115	TC276637	At5g10630.1	c0253P23	--	--
Zm.12013.1.A1_at	BM382639	BM382639	--	--	--	--
Zm.12014.1.A1_at	BM382651	TC251303	At4g04610.1	--	7	385.598
Zm.12015.1.A1_at	AY107802	AY107802	At2g26910.1	--	2	352.4
Zm.12017.1.S1_at	CF628115	TC251700	At1g05720.1	--	3	390.3
Zm.12018.1.A1_at	BM382690	TC264638	--	--	--	--
Zm.12019.1.A1_at	BM382703	BM382703	--	b0239P18	--	--
Zm.12020.1.A1_at	BM382710	TC256190	--	--	--	--
Zm.12021.1.A1_at	BM382722	BM382722	At3g29240.1	--	--	--
Zm.12022.1.A1_at	BM382727	TC255749	At1g26180.1	--	9	200.4
Zm.12023.1.A1_at	BM382741	BM382741	--	--	--	--
Zm.12025.1.A1_at	CO532948	TC252840	At5g27390.1	--	7	543.335
Zm.12026.1.A1_at	BM382751	BM382751	--	--	--	--
Zm.12028.1.A1_at	AW224961	TC252871	At1g69740.1	--	6	124.105
Zm.12029.1.A1_at	BM382766	BM382766	--	--	--	--
Zm.12030.1.A1_at	CF623978	TC275855	--	--	--	--
Zm.12031.1.A1_at	BM382777	BM382777	--	--	--	--
Zm.12032.1.S1_at	AW091307	TC272396	At1g75510.1	b0182F24	--	--
Zm.12033.1.A1_at	BM382797	BM382797	--	b0123G19	4	158.8
Zm.12034.1.A1_at	BM382798	BM382798	--	b0315O13	7	410.46
Zm.12035.1.A1_at	BM382802	BM382802	--	--	--	--
Zm.12037.1.S1_at	BI894209	TC273751	At5g58010.1	c0455A08	--	--
Zm.1204.1.S1_at	BE519063	TC253806	At1g10580.1	--	--	--
Zm.12041.1.A1_at	BM416698	BM416698	--	--	--	--
Zm.12042.1.A1_at	BM416736	TC254648	At3g12400.1	--	--	--
Zm.12043.1.A1_at	BM416753	BM416753	--	--	--	--
Zm.12044.1.S1_at	BM416764	TC263791	--	ND	--	--
Zm.12045.1.A1_at	AY111031	AY111031	At4g30080.1	--	8	107.301
Zm.12046.1.A1_at	BM416783	TC254092	--	--	--	--
Zm.12047.1.A1_at	CA831516	TC263144	--	--	--	--
Zm.12048.1.S1_at	CK144777	TC271010	At4g08950.1	ND	--	--
Zm.12050.1.A1_at	BM416823	BM416823	At1g17455.1	--	--	--
Zm.12051.1.A1_at	AI947869	TC261876	--	--	9	263.804
Zm.12052.1.A1_at	AI891193	TC274826	At2g26140.1	--	8	382.223
Zm.12053.1.A1_at	CF623242	TC275233	At3g10530.1	--	--	--
Zm.12054.1.A1_at	BM416853	TC255636	--	--	--	--
Zm.12057.1.A1_a_at	CF623243	TC263193	At1g03250.1	--	--	--
Zm.12059.1.A1_at	CF244848	TC274312	--	--	--	--
Zm.1206.1.S1_at	AI834095	TC249982	At1g69120.1	--	--	--
Zm.12061.1.A1_at	BM416884	TC262227	--	--	5	676.701
Zm.12063.1.S1_at	CF636741	TC261519	--	--	--	--
Zm.12064.1.S1_at	BM276927	TC273414	--	ND	--	--
Zm.12065.1.S1_at	CD219268	TC252190	At2g15890.1	ND	--	--
Zm.12069.1.A1_at	AY104919	AY104919	--	ND	--	--
Zm.12069.1.S1_at	AY104919	AY104919	--	ND	--	--
Zm.12069.2.S1_a_at	AY112265	AY112265	--	--	5	313.664
Zm.12069.2.S1_x_at	AY112265	AY112265	--	--	5	313.664
Zm.12069.3.A1_x_at	CF631890	TC258261	--	b0384E07	--	--
Zm.12069.5.S1_a_at	AI740028	AI740028	--	--	5	313.664
Zm.1207.1.A1_at	CO525598	TC253535	--	--	--	--
Zm.12070.1.A1_at	BM418472	TC250560	At4g01790.1	ND	--	--
Zm.12072.1.S1_at	BM417375	TC264134	--	--	--	--
Zm.12073.1.S1_at	CF004248	TC264188	--	--	--	--
Zm.12074.1.A1_at	BM417762	TC250975	--	--	5	23.5419
Zm.12077.1.A1_at	BM379970	TC274591	--	--	6	431
Zm.12078.1.S1_at	AY108775	AY108775	At3g02875.1	ND	--	--
Zm.1208.1.A1_x_at	AI600374	TC247860	At1g07660.1	--	4	362.398
Zm.1208.2.A1_at	AY106293	AY106293	--	--	6	189.901
Zm.1208.3.A1_a_at	BM268655	TC247860	At1g07660.1	--	4	362.398
Zm.1208.4.S1_x_at	BU197444	TC247860	At1g07660.1	--	4	362.398
Zm.12080.1.A1_at	BM348988	TC271682	At2g28930.1	--	2	146.799
Zm.12082.1.A1_a_at	BM382359	TC267712	--	--	--	--
Zm.12082.2.A1_a_at	CF636676	CF636676	--	--	--	--
Zm.12082.2.A1_x_at	CF636676	CF636676	--	--	--	--
Zm.12084.1.A1_at	BM381384	TC275969	At1g53400.1	--	--	--
Zm.12085.1.S1_at	BM380973	TC250785	--	b0287B18	8	395.904
Zm.12087.1.A1_at	BU049902	TC274786	At3g26400.1	--	--	--
Zm.12089.1.S1_at	AI833720	TC249334	At1g69295.1	ND	--	--
Zm.1209.1.S1_at	AY107780	AY107780	At1g62640.1	--	10	464.6
Zm.12090.1.A1_at	BM379981	TC263185	At3g57550.1	ND	--	--
Zm.12093.1.A1_at	BM349818	TC261922	--	--	4	424.219
Zm.12093.1.S1_at	AY105579	AY105579	--	--	4	424.219
Zm.12096.1.A1_at	CO527675	TC273544	At3g48425.1	--	1	618.5
Zm.12097.1.A1_at	CO520207	TC261869	At5g62890.2	--	--	--
Zm.12098.1.A1_at	BM382456	TC276963	At3g23600.1	--	--	--
Zm.12101.1.A1_at	AY106369	AY106369	--	b0248A09	3	181.701
Zm.12101.1.S1_at	AY106369	AY106369	--	b0248A09	3	181.701
Zm.12101.2.A1_at	AI833552	TC274797	At4g24590.1	b0248A09	3	181.701
Zm.12101.2.S1_at	AI833552	TC274797	At4g24590.1	b0248A09	3	181.701
Zm.12104.1.A1_at	BI992575	TC262218	At5g27380.1	--	--	--
Zm.12105.1.A1_at	BM380148	TC273231	At1g03905.1	--	--	--
Zm.12107.1.A1_at	BM382553	TC254143	At2g46950.1	--	--	--
Zm.12108.1.A1_at	BM379185	TC268297	At4g35220.1	--	--	--
Zm.12109.1.S1_at	BU050562	TC265559	--	--	--	--
Zm.1211.1.S1_at	BE519261	TC255797	--	--	--	--
Zm.12112.1.A1_at	BM382213	TC258153	--	ND	--	--
Zm.12113.1.A1_at	AW927483	TC273680	--	b0303M16	--	--
Zm.12114.1.S1_at	BM379167	TC252227	At1g25560.1	--	--	--
Zm.12115.1.A1_at	BM379412	TC271901	At2g30880.1	ND	--	--
Zm.12118.1.A1_at	BQ034341	TC255157	--	ND	--	--
Zm.12119.1.A1_at	AY103752	AY103752	At3g11130.1	--	10	375.798
Zm.1212.1.S1_at	CF011510	TC269923	At3g61230.1	--	2	250.899
Zm.12122.1.S1_at	CA400551	TC250851	--	--	1	461.59
Zm.12124.1.A1_at	BU098363	TC270108	--	b0342L07	3	538.2
Zm.12125.1.S1_at	BM333437	TC268927	At5g47310.1	ND	--	--
Zm.12127.1.A1_at	CO519754	TC270844	At4g34710.1	c0265E06	9	193.2
Zm.12128.1.A1_at	BM380327	TC274358	At2g41470.1	--	--	--
Zm.12129.1.S1_at	BM380039	TC261928	At2g17120.1	ND	--	--
Zm.1213.1.S1_at	BG842292	TC261938	At1g32790.1	b0548F04	6	78.3004
Zm.12132.2.S1_at	CF015301	TC268976	At1g31340.1	ND	--	--
Zm.12132.3.S1_a_at	AI461523	TC268974	At4g05320.2	ND	--	--
Zm.12133.1.S1_at	CF636936	TC264077	At4g35140.1	c0557G14	--	--
Zm.12134.2.S1_a_at	AY106643	AY106643	At3g13050.1	b0492L08	2	714.133
Zm.12134.2.S1_at	AY106643	AY106643	At3g13050.1	b0492L08	2	714.133
Zm.12134.3.A1_a_at	AI737095	TC259576	At1g32900.1	--	9	191.7
Zm.12135.1.A1_at	BM334402	TC270686	At5g43060.1	b0120D16	2	36.8018
Zm.12136.1.A1_at	AY109005	AY109005	--	--	1	10.4997
Zm.12137.1.S1_at	CO524051	TC271536	At4g38660.1	b0134J10	--	--
Zm.12137.2.A1_at	BM382624	TC271537	--	b0134J10	--	--
Zm.12138.1.S1_at	CO517967	TC263872	At5g16450.1	--	3	166.577
Zm.12139.1.A1_at	CF348985	TC261915	At2g46600.1	--	--	--
Zm.12143.1.S1_at	BI358874	BI358874	--	b0570C12	--	--
Zm.12147.1.A1_at	BM379748	TC276009	--	b0560G11	4	205
Zm.12148.1.S1_at	BM351623	TC250330	At4g02840.1	--	10	299.4
Zm.12149.1.A1_at	BM381810	TC256692	--	--	--	--
Zm.12150.1.S1_at	AY106576	AY106576	At1g77940.1	--	6	396.8
Zm.12150.2.S1_at	AI619383	TC258680	At4g31340.1	--	2	376.098
Zm.12152.1.S1_at	CK394699	TC269032	At5g07250.1	c0307I18	6	302
Zm.12155.1.A1_at	CF627854	TC263125	At2g31670.1	--	7	491.613
Zm.12156.1.A1_at	CD441578	TC250804	At4g39880.1	--	3	45.4013
Zm.12157.1.S1_a_at	CF041742	TC272892	--	b0287J03	--	--
Zm.12157.1.S1_at	CF041742	TC272892	--	b0287J03	--	--
Zm.1216.1.A1_at	AI947882	TC264279	At5g08380.1	--	1	678.51
Zm.1216.1.S1_at	AY110265	AY110265	At5g08380.1	--	1	678.51
Zm.12160.1.S1_at	CO532241	TC271473	At5g15900.1	--	3	638.3
Zm.12162.1.A1_at	BM074397	TC249949	At2g30050.1	--	8	191.002
Zm.12162.2.S1_a_at	BM498680	TC249947	At2g30050.1	--	8	191.002
Zm.12162.2.S1_at	BM498680	TC249947	At2g30050.1	--	8	191.002
Zm.12163.1.A1_at	AY108503	AY108503	--	--	2	57.6001
Zm.12164.1.A1_at	CO521714	TC262097	--	--	--	--
Zm.12165.1.A1_at	BI595866	TC274880	--	--	--	--
Zm.12166.1.A1_at	AY108056	AY108056	At1g72550.1	--	6	98.3997
Zm.12168.1.A1_at	BU049246	TC273895	--	--	--	--
Zm.12169.1.S1_at	CK370768	TC248598	At4g35300.1	--	8	5.90021
Zm.12170.1.S1_at	BM379591	TC248505	At1g22050.1	--	--	--
Zm.12171.1.A1_at	AY106321	AY106321	At3g56290.1	ND	--	--
Zm.12175.1.A1_at	AY107356	AY107356	--	c0034B16	--	--
Zm.12177.1.A1_at	BM380114	BM380114	--	--	7	253.999
Zm.12178.1.A1_at	AF545812	AF545812	At4g10710.1	--	3	828.9
Zm.1218.1.A1_at	BM267451	TC269106	--	b0286A19	--	--
Zm.12180.1.A1_at	CD972903	TC252142	At1g71790.1	ND	--	--
Zm.12183.1.A1_at	AW065430	TC251584	--	--	--	--
Zm.12184.1.A1_at	BM380021	TC272468	At4g22890.1	--	7	336.594
Zm.12186.1.A1_at	BM382225	TC273092	At5g64180.1	--	10	171.317
Zm.12188.1.A1_at	BM382754	TC272700	--	--	--	--
Zm.1219.1.A1_at	AY110792	AY110792	--	ND	--	--
Zm.1219.1.S1_at	AY110792	AY110792	--	ND	--	--
Zm.12191.1.A1_at	BM380192	TC257383	--	--	--	--
Zm.12192.1.A1_at	BM380585	TC263138	At4g33090.1	--	--	--
Zm.12196.1.A1_at	AW453132	TC260847	--	--	10	505.704
Zm.122.1.S1_at	AY105634	AY105634	At5g58330.1	--	1	652.6
Zm.12201.1.A1_at	BM379502	TC271626	At5g19220.1	b0261P10	7	384.401
Zm.12202.1.A1_at	BG549493	TC272592	At2g47180.1	--	--	--
Zm.12207.1.S1_at	BM379642	TC253372	--	--	--	--
Zm.12208.1.A1_at	BM736144	TC275601	At3g14630.1	--	--	--
Zm.12209.1.S1_at	CO524348	TC272305	At4g36195.1	--	5	230.998
Zm.12212.1.A1_at	CA404781	TC252530	At1g67100.1	--	4	487.699
Zm.12216.1.S1_at	CF050683	TC271878	At5g64300.1	b0103J16	5	397.002
Zm.12218.1.A1_at	BQ295580	TC262782	At5g55510.1	b0383P06	1	93.9015
Zm.1222.1.A1_at	BM351802	TC249157	At4g14900.1	--	7	90.1999
Zm.12220.1.A1_at	BM380993	TC276503	--	b0438G11	4	455.901
Zm.12222.1.A1_at	BQ048339	TC271091	At1g20580.1	--	2	146.801
Zm.12223.1.A1_a_at	AI739922	TC250888	At1g79730.1	--	2	507.4
Zm.12223.1.A1_at	AI739922	TC250888	At1g79730.1	--	2	507.4
Zm.12223.2.A1_at	BM381831	TC250889	--	--	2	507.4
Zm.12224.1.S1_at	CK370517	TC272780	At4g24380.1	--	2	296.301
Zm.12225.1.A1_at	CA403034	TC260299	At2g40960.1	--	--	--
Zm.12226.1.A1_at	AY104247	AY104247	At3g48750.1	--	4	696
Zm.12227.1.S1_at	AY104350	AY104350	At3g09440.1	--	4	146.673
Zm.12228.1.S1_at	BQ293557	TC263341	At4g07990.1	--	5	147.5
Zm.12229.1.S1_at	BQ293835	TC263100	--	--	--	--
Zm.1223.1.A1_at	AW018188	TC272182	At2g34680.1	--	7	69.1
Zm.12230.1.A1_at	BU093056	TC253493	--	ND	--	--
Zm.12231.1.A1_at	CO521886	TC255398	--	--	--	--
Zm.12234.1.A1_at	CD448336	TC251409	--	--	3	617.499
Zm.12235.1.A1_at	CF972364	TC272368	At4g31460.1	--	5	260.202
Zm.12235.1.S1_at	CF972364	TC272368	At4g31460.1	--	5	260.202
Zm.12236.1.A1_at	CA830514	TC252867	At4g35930.1	--	5	245.1
Zm.1224.1.A1_at	CF634479	TC260665	At5g41340.1	--	1	93.9004
Zm.12240.1.S1_a_at	BM333683	TC262271	--	--	--	--
Zm.12241.2.S1_a_at	AY106105	AY106105	--	--	4	487.7
Zm.12242.1.A1_at	BM080779	TC270724	At1g06230.1	--	5	324.6
Zm.12244.1.A1_a_at	AY105130	AY105130	At2g37500.1	--	1	257.398
Zm.12244.1.A1_at	AY105130	AY105130	At2g37500.1	--	1	257.398
Zm.12244.1.S1_at	AY105130	AY105130	At2g37500.1	--	1	257.398
Zm.12244.2.A1_at	AW267221	TC273337	At2g37500.1	--	1	257.398
Zm.12244.2.A1_x_at	AW267221	TC273337	At2g37500.1	--	1	257.398
Zm.12244.2.S1_a_at	AI668243	TC273337	At2g37500.1	--	1	257.398
Zm.12244.2.S1_at	AI668243	TC273337	At2g37500.1	--	1	257.398
Zm.12244.2.S1_x_at	AI668243	TC273337	At2g37500.1	--	1	257.398
Zm.12245.1.A1_at	CF634609	TC271474	At1g22180.2	ND	--	--
Zm.12246.1.A1_at	BM379517	TC252120	At5g22120.1	c0518G04	--	--
Zm.12247.1.S1_at	AY105265	AY105265	At3g01470.1	b0263L04	--	--
Zm.12248.1.S1_at	BM338038	TC250816	At2g28840.1	--	9	411.9
Zm.12248.2.S1_at	CO525571	TC250817	At2g28840.1	--	--	--
Zm.12248.3.A1_at	AI770379	TC250816	At2g28840.1	--	9	411.9
Zm.12248.3.S1_at	AI770379	TC250816	At2g28840.1	--	9	411.9
Zm.12249.1.A1_at	AI738004	TC271151	At3g55010.1	--	6	277.099
Zm.12250.1.S1_at	BQ294093	TC262148	--	--	--	--
Zm.12251.1.S1_at	AY104373	AY104373	At1g29250.1	b0368B22	--	--
Zm.12252.1.A1_at	CF243994	TC261442	At4g29870.1	--	2	593.598
Zm.12253.1.A1_at	CF056172	TC273428	--	--	--	--
Zm.12256.1.S1_at	BU049042	TC272256	At3g25530.1	b0334H24	--	--
Zm.12257.1.A1_at	AY105320	AY105320	At2g19540.1	--	2	250.901
Zm.12259.1.S1_at	BQ578011	TC273843	--	--	--	--
Zm.12260.1.S1_at	BG320416	TC260513	At5g42150.1	--	2	344.8
Zm.12261.1.S1_at	BQ577633	TC266716	--	--	--	--
Zm.12262.1.S1_at	CA826732	TC251465	At2g26450.1	ND	--	--
Zm.12263.1.S1_at	BQ528944	TC274755	--	c0520L23	--	--
Zm.12264.1.S1_at	BM378233	TC254189	--	--	--	--
Zm.12265.1.A1_at	AI715011	TC253577	--	b0315N10	--	--
Zm.12266.1.S1_at	BM382546	TC263042	At3g17365.1	--	1	550
Zm.12268.1.S1_at	CA830333	TC264988	--	--	--	--
Zm.12269.1.A1_at	CF646230	TC271866	At3g14130.1	--	2	538.499
Zm.12269.2.A1_a_at	AW256119	TC271866	At3g14130.1	--	2	538.499
Zm.12269.2.A1_at	AW256119	TC271866	At3g14130.1	--	2	538.499
Zm.12269.2.S1_at	AY107027	AY107027	At3g14130.1	--	2	538.499
Zm.1227.1.S1_at	CK370465	TC251678	At1g31650.1	b0139O03	--	--
Zm.12270.1.S1_at	BM418249	TC254676	--	--	--	--
Zm.12271.1.A1_at	CF650430	TC248395	At1g62200.1	--	--	--
Zm.12272.1.A1_at	BM351641	TC268161	--	--	--	--
Zm.12273.1.S1_at	BQ577821	TC275003	--	--	--	--
Zm.1228.1.S1_a_at	CF006184	TC270655	At5g25100.1	b0135O03	1	652.599
Zm.1228.1.S1_at	CF006184	TC270655	At5g25100.1	b0135O03	1	652.599
Zm.1228.2.A1_at	AI795581	TC270656	At5g10840.1	ND	--	--
Zm.12285.1.A1_at	AY104534	AY104534	At5g62720.1	--	5	185.101
Zm.12286.1.A1_at	BM379131	TC254542	At4g22550.1	--	--	--
Zm.12287.1.A1_at	CD568394	TC271211	At5g08000.1	--	1	915.699
Zm.12288.1.A1_at	AY109125	AY109125	At3g10640.1	--	3	193.102
Zm.12293.1.S1_at	CN844282	TC271619	At5g47120.1	ND	--	--
Zm.12295.2.S1_a_at	CD441109	TC269712	At2g39050.1	--	--	--
Zm.12297.1.A1_at	CK347346	TC263631	At2g24790.1	--	--	--
Zm.12299.1.A1_at	BQ620924	TC264407	--	--	--	--
Zm.123.1.S1_at	AY109146	AY109146	At5g57390.1	--	9	268.4
Zm.1230.1.A1_at	CA403072	TC252551	At3g56360.1	--	--	--
Zm.12300.1.A1_at	CF626520	TC248246	At2g28000.1	--	1	1128.2
Zm.12301.1.S1_at	BM381154	TC260267	At2g37340.1	c0514P06	4	295.2
Zm.12304.1.A1_at	CF637007	TC261360	At1g64720.1	--	--	--
Zm.12305.1.A1_at	BQ621105	TC271950	At5g42700.1	b0383F11	--	--
Zm.12306.1.S1_at	CO517988	TC262523	At5g19680.1	ND	--	--
Zm.12308.1.S1_at	CA827096	TC275221	--	--	--	--
Zm.12309.1.S1_at	CA403435	TC272812	At1g70670.1	--	5	554.902
Zm.1231.2.S1_a_at	BG841390	TC273371	--	b0138M14	--	--
Zm.12311.1.A1_at	CF637247	TC252799	--	b0241G03	--	--
Zm.12312.1.S1_at	CD441645	TC260722	At1g10940.1	ND	--	--
Zm.12315.1.S1_at	BM380411	TC249455	At1g01360.1	ND	--	--
Zm.12315.2.A1_at	BM334630	TC249457	--	--	1	89.9
Zm.12316.1.S1_at	CO533661	TC258861	At1g11360.1	--	7	409.331
Zm.12317.1.S1_at	AY106969	AY106969	At3g15210.1	--	7	342.202
Zm.12318.1.A1_at	AY111626	AY111626	--	ND	--	--
Zm.1232.1.S1_at	BE552969	TC257638	--	--	5	286.493
Zm.12321.1.S1_at	BI245236	TC261240	--	--	6	60.603
Zm.12322.1.A1_at	CD956182	TC271982	At4g30440.1	--	--	--
Zm.12324.1.A1_at	BQ703347	TC252444	--	--	--	--
Zm.12326.1.S1_at	BQ703243	TC253237	At3g53630.1	--	--	--
Zm.12327.1.A1_at	BM380919	TC263190	At3g24520.1	ND	--	--
Zm.1233.1.S1_at	BQ280193	TC271523	At5g58470.1	--	--	--
Zm.12331.1.S1_at	BM380183	TC262636	At5g23395.1	--	--	--
Zm.12331.1.S1_s_at	BM380183	TC262636	At5g23395.1	--	--	--
Zm.12332.2.A1_at	AY104132	AY104132	At3g13090.1	--	4	333.198
Zm.12332.2.S1_a_at	AY104132	AY104132	At3g13090.1	--	4	333.198
Zm.12334.1.S1_at	AY104380	AY104380	At5g16440.1	ND	--	--
Zm.12337.1.S1_at	CN844316	TC263754	--	--	--	--
Zm.12338.1.S1_at	BQ744947	TC265171	--	--	--	--
Zm.12339.1.S1_at	CA830267	TC255983	--	--	--	--
Zm.1234.1.A1_at	BM073436	TC260248	At3g58730.1	--	2	87.8008
Zm.1234.1.A1_x_at	BM073436	TC260248	At3g58730.1	--	2	87.8008
Zm.1234.2.A1_at	AY105877	AY105877	At3g58730.1	--	4	225.699
Zm.12340.1.S1_at	AY104197	AY104197	At5g08420.1	b0482C02	--	--
Zm.12342.1.A1_at	CD440814	TC260982	At2g26310.1	--	4	200.855
Zm.12343.1.S1_at	BM340932	TC272020	At5g25360.1	--	9	238.9
Zm.12345.1.A1_a_at	BM416967	BM416967	--	--	7	342.198
Zm.12345.1.A1_at	BM416967	BM416967	--	--	7	342.198
Zm.12345.2.A1_at	AY111982	AY111982	--	--	7	342.198
Zm.12345.2.S1_at	AY111982	AY111982	--	--	7	342.198
Zm.12346.1.S1_at	AI737330	TC275089	--	ND	--	--
Zm.1235.1.S1_at	BG841656	TC253729	--	ND	--	--
Zm.12350.1.S1_s_at	CA830324	TC262212	At4g39400.1	b0333H21	--	--
Zm.12351.1.A1_at	BQ779084	TC251455	--	--	8	205.999
Zm.12352.1.S1_at	CF029529	TC272832	--	c0113N23	--	--
Zm.12354.1.A1_at	AY106780	AY106780	At5g12470.1	--	6	312
Zm.12355.1.S1_at	CO520111	TC251404	At1g47230.1	b0246J21	8	440.095
Zm.12356.1.S1_at	BQ547740	TC272478	At3g54310.1	b0609J04	--	--
Zm.12357.1.A1_at	CB381715	TC261594	--	--	--	--
Zm.12358.1.S1_at	CO534920	TC277201	--	--	--	--
Zm.12359.1.S1_at	CK986024	TC261786	--	ND	--	--
Zm.1236.1.S1_at	BE553019	TC263612	At2g01100.1	ND	--	--
Zm.12361.1.S1_at	BQ744964	TC263674	--	--	--	--
Zm.12364.1.A1_x_at	CF632772	TC260498	--	--	5	79.2007
Zm.12364.2.A1_a_at	CA404942	TC260501	--	--	5	79.2007
Zm.12365.1.S1_at	AY106477	AY106477	--	--	2	294.648
Zm.12366.1.S1_at	CA826895	TC268071	--	--	--	--
Zm.12367.1.S1_at	BQ577550	TC278783	--	--	--	--
Zm.12369.1.S1_at	AY107124	AY107124	--	ND	--	--
Zm.12370.1.S1_at	CO531716	TC272329	--	ND	--	--
Zm.12372.1.S1_at	BQ577766	TC265301	--	ND	--	--
Zm.12373.1.S1_at	BQ577810	TC273081	--	c0551N22	--	--
Zm.12374.1.S1_at	BQ577812	TC278755	--	--	--	--
Zm.12375.1.S1_at	CA827265	TC268709	--	--	--	--
Zm.12376.1.S1_at	BQ577893	TC276306	--	--	--	--
Zm.12377.1.S1_at	BQ577907	TC257733	--	--	--	--
Zm.12378.1.S1_at	BQ578012	TC257156	At4g34555.1	--	--	--
Zm.12379.1.S1_at	BQ577834	TC250224	--	ND	--	--
Zm.1238.1.S1_at	BE553056	TC260189	At5g12440.1	--	1	404.545
Zm.12381.1.S1_at	BQ578121	TC256087	--	b0182O22	--	--
Zm.12381.1.S1_x_at	BQ578121	TC256087	--	b0182O22	--	--
Zm.12381.2.S1_at	CF637259	TC270520	--	b0116D23	1	1023.3
Zm.12381.2.S1_x_at	CF637259	TC270520	--	b0116D23	1	1023.3
Zm.12382.1.S1_at	BU097491	TC254763	--	ND	--	--
Zm.12383.1.S1_at	BQ578166	TC252185	At2g31500.1	--	4	523.202
Zm.12384.1.A1_at	AY111304	AY111304	At4g28540.1	ND	--	--
Zm.12384.1.S1_at	CK370080	TC272195	At4g28540.1	b0505K18	5	235.6
Zm.12385.1.S1_at	BQ578257	TC263641	--	--	--	--
Zm.12385.1.S1_s_at	BQ578257	TC263641	--	--	--	--
Zm.12386.1.A1_at	CF630849	TC252846	At3g06190.1	--	--	--
Zm.12387.1.S1_at	AW000286	TC269949	--	--	--	--
Zm.12389.1.S1_at	AY104821	AY104821	At5g04280.1	--	7	127.6
Zm.12390.1.A1_at	BF727971	TC272939	At1g09090.2	--	--	--
Zm.12391.1.S1_at	CF349132	TC248737	At3g54420.1	ND	--	--
Zm.12394.1.S1_at	AW519964	TC261131	At2g40550.1	b0221E24	--	--
Zm.12396.1.S1_at	AY106879	AY106879	--	ND	--	--
Zm.12398.1.S1_at	BE510957	TC274340	--	--	--	--
Zm.124.1.S1_at	CF058601	TC251881	At5g60850.1	--	1	521.4
Zm.1240.1.A1_at	AI001233	TC275398	--	--	--	--
Zm.12402.1.S1_at	AY109060	AY109060	At4g33000.1	--	3	747.5
Zm.12405.1.A1_at	BM381554	TC263284	At5g38520.1	--	--	--
Zm.12406.1.S1_at	BM350949	TC272214	At3g05545.1	ND	--	--
Zm.1241.1.A1_at	AY111716	AY111716	--	--	1	740.4
Zm.12410.1.A1_at	BM379651	TC251440	--	--	--	--
Zm.12414.1.A1_at	CK826656	TC260872	At1g80500.1	--	7	604.057
Zm.1242.1.A1_at	AY104291	AY104291	At1g69180.1	--	1	176.702
Zm.12420.1.S1_at	BF728806	TC268064	--	b0310L17	--	--
Zm.12422.1.S1_at	AW400260	TC264858	At1g32100.1	--	3	229.698
Zm.12423.1.S1_at	AY105422	AY105422	--	--	5	185.099
Zm.12426.1.S1_at	AY111182	AY111182	--	ND	--	--
Zm.12428.1.S1_at	CK145039	TC249904	--	--	2	452.2
Zm.12428.2.A1_at	AY107621	AY107621	--	ND	--	--
Zm.12429.1.A1_at	CA403429	TC251974	At5g19300.1	ND	--	--
Zm.12431.1.S1_at	AY106853	AY106853	--	ND	--	--
Zm.12433.1.S1_at	AY105016	AY105016	At2g33840.1	--	5	311.3
Zm.12433.1.S1_s_at	AY105016	AY105016	At2g33840.1	--	5	311.3
Zm.12434.1.S1_at	CO524993	TC263850	At5g45760.2	--	3	77
Zm.12443.1.A1_at	CF631561	TC274854	At1g53650.1	ND	--	--
Zm.12446.1.A1_at	CF348922	TC274864	--	--	--	--
Zm.12448.1.A1_at	BM268944	TC251513	At5g54520.1	--	3	544.604
Zm.12450.1.A1_at	BM380344	TC273240	At2g17990.1	ND	--	--
Zm.12454.1.A1_at	CF629114	TC252465	At1g60590.1	ND	--	--
Zm.12459.1.A1_at	BE186592	TC252385	At3g44600.1	c0129B15	--	--
Zm.12460.1.A1_at	AY104812	AY104812	At5g44730.1	--	3	482.301
Zm.12460.1.S1_at	AY104812	AY104812	At5g44730.1	--	3	482.301
Zm.12462.1.A1_at	AW066887	TC259558	At1g22410.1	b0017N08	7	510.33
Zm.1247.1.S1_at	BE575051	TC254536	At1g17455.1	--	--	--
Zm.12470.1.A1_at	CN844304	TC263289	At3g02290.1	b0578G03	--	--
Zm.12471.1.A1_at	AW289028	TC277138	--	--	--	--
Zm.12473.1.S1_at	CB329856	TC261257	--	--	6	114.2
Zm.12475.1.S1_at	AW600588	TC262035	At5g45890.1	--	1	392.1
Zm.12478.1.A1_at	CF043347	TC275447	--	ND	--	--
Zm.1248.1.A1_at	CF649214	TC253674	--	--	--	--
Zm.12480.1.A1_at	AI901944	TC273586	--	--	4	145.214
Zm.12481.1.A1_at	AI920547	AI920547	--	ND	--	--
Zm.12481.1.S1_at	AI920547	AI920547	--	ND	--	--
Zm.12483.1.A1_at	AI396412	TC251134	At1g19110.1	c0253B13	--	--
Zm.1249.1.S1_at	BE575245	TC274379	--	--	--	--
Zm.12491.1.S1_at	CN844592	TC251426	At4g34215.1	ND	--	--
Zm.12495.1.A1_at	AY109230	AY109230	At5g58640.1	b0491N14	8	507.4
Zm.125.1.A1_at	X64446	X64446	--	--	--	--
Zm.125.1.S1_at	X64446	X64446	--	--	--	--
Zm.1250.1.S1_at	AI932046	TC270378	--	--	--	--
Zm.1250.2.A1_at	AY104390	AY104390	--	--	3	331.298
Zm.1250.2.S1_at	AY104390	AY104390	--	--	3	331.298
Zm.12502.1.S1_at	CF349170	TC250254	At4g11380.1	ND	--	--
Zm.12504.1.S1_at	AY105770	AY105770	At5g48230.2	--	8	84.3743
Zm.12506.1.A1_at	AY111499	AY111499	--	--	10	16.5987
Zm.12506.1.S1_at	AY111499	AY111499	--	--	10	16.5987
Zm.12507.1.A1_at	CF623607	TC264754	At1g65590.1	ND	--	--
Zm.12508.1.S1_at	AW055663	TC255219	--	ND	--	--
Zm.12510.1.S1_at	AW056992	TC271773	--	--	--	--
Zm.12511.1.S1_at	AW062063	TC266091	--	--	1	678.499
Zm.12513.1.A1_at	AW000088	TC273890	At2g39770.1	c0488D04	8	488.66
Zm.12514.1.A1_at	BM379568	TC275234	At5g19630.1	--	--	--
Zm.12515.1.A1_at	AI586583	TC276399	At5g20910.1	ND	--	--
Zm.12517.1.A1_at	CF624446	TC273379	At1g54050.1	--	--	--
Zm.12518.1.A1_at	CA452751	TC272779	--	--	--	--
Zm.12520.1.S1_at	CO522221	TC249512	At4g38800.1	ND	--	--
Zm.12522.1.A1_at	AW018145	TC252555	At3g14770.1	--	8	263.8
Zm.12523.1.A1_at	AW000458	TC276276	--	ND	--	--
Zm.12523.1.S1_at	AY108037	AY108037	--	ND	--	--
Zm.12524.1.A1_at	AI712049	TC274996	At5g04870.1	--	2	681.8
Zm.12525.1.A1_at	BG266189	TC277375	--	--	--	--
Zm.12526.1.A1_x_at	AI734393	AI734393	--	b0291A04	--	--
Zm.12526.1.S1_at	AI734393	AI734393	--	b0291A04	--	--
Zm.12527.1.A1_at	CF014227	TC263647	At5g18630.1	--	--	--
Zm.12528.1.A1_at	AI734581	TC261130	At3g09180.1	ND	--	--
Zm.12529.1.A1_at	CO521663	TC273233	At5g13170.1	--	1	577.115
Zm.12530.1.A1_at	AI738334	TC268309	--	--	--	--
Zm.12531.1.A1_at	AI740174	TC262299	At2g19430.1	b0119D16	--	--
Zm.12532.1.A1_at	AI745991	TC265997	--	ND	--	--
Zm.12533.1.A1_at	AI746061	TC269049	At5g23710.1	--	6	168.221
Zm.12533.1.S1_at	AY111856	AY111856	At5g23710.1	--	6	168.221
Zm.12534.1.A1_at	CF628471	TC250681	At5g20520.1	--	2	538.497
Zm.12535.1.S1_at	AY105384	AY105384	At1g20225.1	c0290C16	--	--
Zm.12536.1.S1_at	AI783038	TC260594	At1g43190.1	--	8	275.831
Zm.12538.1.A1_at	AI586627	TC255155	--	b0301G07	--	--
Zm.12539.1.A1_at	AI600548	TC268331	--	--	--	--
Zm.12540.1.S1_at	CD435864	TC271408	At1g09870.1	--	1	1048.25
Zm.12541.1.S1_at	AI438689	TC273648	At1g19720.1	--	6	17.501
Zm.12542.1.A1_at	AI621486	AI621486	--	--	--	--
Zm.12543.1.A1_at	CO529256	TC252086	--	b0370M23	1	810.575
Zm.12544.1.A1_at	AI621829	TC264445	At4g00060.1	--	6	148.699
Zm.12545.1.A1_at	AW172073	TC274387	At3g53900.1	--	--	--
Zm.12546.1.A1_at	AY104987	AY104987	At4g10730.1	--	1	10.5002
Zm.12546.1.S1_a_at	AY104987	AY104987	At4g10730.1	--	1	10.5002
Zm.12546.2.A1_a_at	AI770557	AI770557	--	--	1	10.5002
Zm.12546.2.A1_at	AI770557	AI770557	--	--	1	10.5002
Zm.12546.2.S1_a_at	AI770557	AI770557	--	--	1	10.5002
Zm.12547.1.A1_at	AI622168	TC263119	At4g03110.1	--	8	401
Zm.12549.1.A1_at	AI649492	TC273341	At5g15640.1	c0572N21	--	--
Zm.12550.1.A1_at	BM380224	TC275542	--	b0131P19	--	--
Zm.12552.1.A1_at	CF628910	TC254103	--	--	--	--
Zm.12553.1.S1_at	AI666225	TC278805	At2g16390.1	--	--	--
Zm.12554.1.S1_at	AY091464	AY091464	At3g53920.1	b0238I10	--	--
Zm.12555.1.A1_x_at	AI673922	TC258404	--	ND	--	--
Zm.12556.1.S1_at	CD982182	TC250563	At1g27530.1	ND	--	--
Zm.12557.1.A1_at	AI691470	TC278924	--	--	--	--
Zm.12558.1.A1_at	CN844494	TC255006	--	ND	--	--
Zm.12560.1.A1_at	CF627687	TC271517	At1g07410.1	--	5	38.5
Zm.12561.1.A1_at	AI834417	TC262146	--	--	7	176.807
Zm.12565.1.A1_at	AI065440	TC274607	At5g58200.1	--	--	--
Zm.12569.1.S1_at	AI065621	TC253506	At3g46960.1	--	2	503.598
Zm.12571.1.A1_at	AI833612	TC253221	At3g01800.1	--	10	301.6
Zm.12571.1.S1_at	AY112399	AY112399	At3g01800.1	--	10	301.6
Zm.12572.1.S1_at	BM379732	TC261797	At1g71080.1	--	1	1019.1
Zm.12573.1.A1_a_at	BI233467	TC249935	At3g21190.1	--	7	330.604
Zm.12573.1.A1_at	BI233467	TC249935	At3g21190.1	--	7	330.604
Zm.12573.2.A1_at	AY109025	AY109025	At3g21190.1	c0569J21	--	--
Zm.12574.1.A1_at	CD967092	TC250236	At1g80130.1	ND	--	--
Zm.12577.1.A1_at	AF527610	AF527610	At5g15380.1	--	8	357.901
Zm.12578.1.S1_at	AY122271	AY122271	At5g13960.1	--	8	414.27
Zm.1258.1.A1_at	BG840128	TC271616	At5g15270.1	--	10	287.898
Zm.12583.1.A1_at	AF527615	AF527615	At2g30620.1	ND	--	--
Zm.12584.1.A1_at	AF533364	AF533364	At2g44710.1	--	2	218.016
Zm.12584.3.A1_a_at	CA405318	TC247884	--	--	--	--
Zm.12584.4.A1_a_at	CD443284	TC247987	--	--	--	--
Zm.12584.5.A1_at	CD573027	TC247925	--	--	--	--
Zm.12586.1.S1_at	BU049229	TC272961	At5g38600.1	--	--	--
Zm.12587.1.S1_at	CF024578	TC269736	At3g18180.1	--	--	--
Zm.12587.1.S1_s_at	CF024578	TC269736	At3g18180.1	--	--	--
Zm.12588.1.S1_at	CO530559	TC264386	At4g30440.1	--	--	--
Zm.12589.1.S1_a_at	AY389497	AY389497	At3g08720.1	--	2	375.3
Zm.12589.2.S1_at	CK144832	TC260921	At2g15430.1	--	2	375.3
Zm.12590.1.S1_at	CD441032	TC273213	At3g03060.1	--	--	--
Zm.12591.1.S1_at	BU036715	TC276218	--	--	--	--
Zm.12592.1.S1_at	CA830809	TC276214	At3g12580.1	b0311C01	--	--
Zm.12594.1.S1_at	CA828902	TC275281	--	--	--	--
Zm.12595.1.S1_at	BG266819	TC250713	At1g09620.1	ND	--	--
Zm.12596.1.S1_at	CK826744	TC248515	At1g22050.1	--	--	--
Zm.12598.1.S1_at	BU037415	TC266782	--	b0492P05	2	254.475
Zm.12599.1.S1_at	BQ547715	TC269115	--	b0601D16	--	--
Zm.1260.1.A1_at	CK394740	TC272160	--	--	8	362.504
Zm.12600.1.S1_at	AY107340	AY107340	--	ND	--	--
Zm.12601.1.S1_at	BU049259	TC265288	--	b0125E02	--	--
Zm.12604.1.A1_at	BQ163028	TC264258	--	--	--	--
Zm.12605.1.S1_at	BU050000	TC278773	--	--	--	--
Zm.12606.1.S1_at	AY280629	AY280629	At1g72740.1	b0326J24	--	--
Zm.12608.1.A1_at	CD443302	TC263141	At5g01460.1	ND	--	--
Zm.12609.1.S1_at	BU050423	TC273916	At3g24503.1	--	6	302.001
Zm.12612.1.A1_at	BU050513	BU050513	--	--	--	--
Zm.12615.1.S1_at	BU050839	TC266387	--	--	4	471.897
Zm.12616.1.S1_at	BU050895	TC257123	At2g27510.1	--	--	--
Zm.12617.1.A1_at	BU050965	TC252562	At1g54270.1	--	--	--
Zm.12617.1.S1_at	CD441264	TC252562	At1g54270.1	--	--	--
Zm.12619.1.A1_at	BM953641	TC275075	At1g15960.1	b0334D01	5	260.202
Zm.12621.1.A1_at	BU051165	TC267128	At2g24580.1	--	--	--
Zm.12622.1.A1_at	BU051177	TC258374	--	--	5	499.722
Zm.12623.1.S1_at	BQ620882	TC261981	At1g23780.1	--	--	--
Zm.12624.1.S1_at	BU051522	TC274678	--	--	--	--
Zm.12625.1.A1_at	BU051542	TC265201	--	--	--	--
Zm.12626.1.A1_at	BU645250	TC261934	At5g30490.1	b0269C09	--	--
Zm.12626.2.A1_a_at	BG841446	TC261934	At5g30490.1	b0269C09	--	--
Zm.12627.1.S1_at	CA831553	TC265437	At4g19440.1	b0010K16	3	512.7
Zm.12628.1.S1_at	BU079964	TC255520	--	--	--	--
Zm.12629.1.S1_at	BU079978	TC267335	--	--	--	--
Zm.1263.1.A1_at	AY108751	AY108751	At3g51820.1	ND	--	--
Zm.12630.1.A1_at	CA831422	TC273160	At1g22970.1	--	6	483.5
Zm.12631.1.S1_at	BU080452	TC255203	--	--	--	--
Zm.12632.1.S1_at	CO521691	TC262951	At3g06190.1	--	--	--
Zm.12633.1.S1_at	BM382635	TC262823	At2g35820.1	ND	--	--
Zm.12634.1.A1_at	CF048221	TC258965	At1g04480.1	ND	--	--
Zm.12634.1.A1_x_at	CF048221	TC258965	At1g04480.1	ND	--	--
Zm.12634.3.A1_a_at	AI891366	AI891366	At5g19820.1	--	7	457.397
Zm.12634.3.S1_at	AI891366	AI891366	At5g19820.1	--	7	457.397
Zm.12634.4.S1_a_at	CF057123	TC258955	At1g04480.1	b0274F18	--	--
Zm.12634.4.S1_x_at	CF057123	TC258955	At1g04480.1	b0274F18	--	--
Zm.12634.5.S1_at	BQ539541	TC258975	At1g04480.1	b0274F18	--	--
Zm.12634.5.S1_x_at	BQ539541	TC258975	At1g04480.1	b0274F18	--	--
Zm.12634.6.S1_at	CD446319	TC258967	At1g04480.1	ND	--	--
Zm.12634.6.S1_x_at	CD446319	TC258967	At1g04480.1	ND	--	--
Zm.12635.1.S1_s_at	BQ779227	TC248393	--	--	--	--
Zm.12637.1.S1_at	BU097456	TC272805	At3g21360.1	c0056H03	3	94.5964
Zm.12638.1.S1_at	BU097459	TC261769	At4g11290.1	--	8	189.805
Zm.1264.1.S1_at	CD963414	TC254145	--	--	6	78.3
Zm.12640.1.S1_at	CA827044	TC277479	--	b0585C02	--	--
Zm.12641.1.S1_at	BU097542	TC254395	At3g46570.1	--	--	--
Zm.12642.1.S1_at	BU097546	TC255366	--	--	--	--
Zm.12643.1.S1_at	CA827192	TC276321	--	--	--	--
Zm.12645.1.S1_at	BU097696	TC252776	--	--	2	164.8
Zm.12648.1.A1_at	CK347365	TC252720	At4g09570.1	--	--	--
Zm.12649.1.A1_at	CF007744	TC261761	At5g45360.1	--	5	281.044
Zm.1265.2.A1_a_at	CF628852	TC274557	At4g39870.1	b0166P07	--	--
Zm.12650.1.A1_at	CF648239	TC272451	At3g51230.1	--	5	260.205
Zm.12651.1.S1_at	CD949286	TC274264	--	--	--	--
Zm.12653.1.S1_at	BU036806	TC250110	At5g62550.1	b0219H24	9	233.749
Zm.12654.1.S1_at	BU098714	TC250818	--	--	--	--
Zm.12655.1.A1_at	AI737398	TC275937	--	--	--	--
Zm.12656.1.A1_at	CF010887	TC269077	--	ND	--	--
Zm.12656.1.S1_at	CF010887	TC269077	--	ND	--	--
Zm.12657.1.A1_at	CA826570	TC263492	At1g02810.1	--	--	--
Zm.12659.1.S1_at	BU197773	TC271642	At5g07290.1	--	--	--
Zm.1266.1.S1_at	BE238627	TC262034	--	--	--	--
Zm.12663.1.S1_at	BQ703906	TC262020	At5g61150.2	--	--	--
Zm.12665.1.S1_a_at	BU582073	TC261563	--	c0157P03	1	557.6
Zm.12666.1.S1_a_at	AY536122	AY536122	--	--	7	126.301
Zm.12666.1.S1_x_at	AY536122	AY536122	--	--	7	126.301
Zm.12666.2.S1_at	AY536126	AY536126	--	ND	--	--
Zm.12666.4.S1_x_at	AY536123	AY536123	--	--	7	126.301
Zm.12667.1.S1_at	CA831456	TC252544	--	--	--	--
Zm.12674.1.A1_at	CN845329	TC258572	At1g34350.1	--	4	254.105
Zm.12678.1.A1_at	AY107232	AY107232	--	c0163G17	6	91.9003
Zm.12678.2.S1_at	CN844593	TC259965	At3g06370.1	--	2	3.09969
Zm.12678.3.S1_at	AW090920	TC259970	At4g32330.2	c0163A19	--	--
Zm.12679.1.S1_at	BU571579	TC262574	At5g63830.1	--	1	735.2
Zm.12680.1.A1_at	BU571585	TC275343	At3g14390.1	--	10	97.8996
Zm.12681.1.S1_at	CA399688	TC253195	--	--	--	--
Zm.12683.1.S1_at	AI714748	TC271740	At5g08120.1	--	7	300
Zm.12684.1.A1_at	AY103902	AY103902	At5g63550.1	--	5	216.301
Zm.12685.1.A1_at	BU571612	TC275959	--	ND	--	--
Zm.12686.1.A1_at	BU571578	TC261740	At2g29210.1	--	9	494.502
Zm.12687.1.S1_a_at	CO520828	TC271940	At1g73590.1	--	4	483.901
Zm.12687.1.S1_at	CO520828	TC271940	At1g73590.1	--	4	483.901
Zm.12687.1.S1_x_at	CO520828	TC271940	At1g73590.1	--	4	483.901
Zm.12687.2.S1_at	BQ294256	TC271940	At1g73590.1	--	4	483.901
Zm.12687.2.S1_x_at	BQ294256	TC271940	At1g73590.1	--	4	483.901
Zm.12688.1.S1_at	CF625305	TC249847	At2g25970.1	b0173G18	--	--
Zm.1269.1.A1_at	BM350862	TC264871	--	b0199O10	5	387.394
Zm.12690.1.S1_at	CA831966	TC273282	At4g12790.1	b0171E09	2	376.1
Zm.12691.1.A1_at	BU645208	TC274296	--	ND	--	--
Zm.12692.1.S1_at	BU499028	TC275805	--	--	--	--
Zm.12693.1.A1_at	BU499844	TC270367	At5g47890.1	--	--	--
Zm.12696.1.S1_at	CD965876	TC260831	At5g59780.3	--	3	300.998
Zm.12696.2.A1_at	CO532520	TC260831	At5g59780.3	--	3	300.998
Zm.12696.2.S1_a_at	BU571552	TC260830	At5g59780.3	--	3	300.998
Zm.12696.2.S1_at	BU571552	TC260830	At5g59780.3	--	3	300.998
Zm.12697.1.S1_at	CF060279	TC249730	At4g13430.1	b0333K02	1	434.698
Zm.12699.1.A1_at	BQ487145	TC251523	--	--	--	--
Zm.127.1.A1_a_at	BM332797	TC258752	--	--	1	441.036
Zm.127.3.A1_a_at	AI677333	TC258752	--	--	1	441.036
Zm.127.3.S1_at	AI677333	TC258752	--	--	1	441.036
Zm.12700.1.A1_at	BU572292	TC254394	At1g28110.1	--	--	--
Zm.12702.1.S1_at	BU582060	TC265004	--	--	--	--
Zm.12704.1.A1_at	AY104785	AY104785	At5g09900.1	--	5	23.4258
Zm.12704.2.A1_at	BM080159	TC269885	At5g09900.1	--	--	--
Zm.12705.1.S1_at	CD440320	TC270055	At5g20160.1	--	2	391.337
Zm.12706.1.A1_a_at	BQ778938	TC258498	At5g64400.1	b0135I01	8	10.6012
Zm.12706.3.A1_a_at	AI665270	TC258498	At5g64400.1	b0135I01	8	10.6012
Zm.12706.3.S1_at	AI665270	TC258498	At5g64400.1	b0135I01	8	10.6012
Zm.12708.1.S1_at	AI629588	TC270882	At2g22170.1	--	4	449.759
Zm.1271.1.S1_at	BE238697	TC255220	--	--	--	--
Zm.1271.1.S1_s_at	BE238697	TC255220	--	--	--	--
Zm.12711.1.S1_at	CA398708	TC272385	At4g35420.1	--	1	544.2
Zm.12712.1.S1_at	CA404551	TC271635	At3g26400.1	ND	--	--
Zm.12713.1.S1_at	BI478939	TC259343	At3g19170.1	--	5	590.401
Zm.12714.1.S1_at	AY106221	AY106221	At1g62710.1	--	2	250.898
Zm.12715.1.A1_at	AY106906	AY106906	At1g65020.1	--	1	432.398
Zm.12715.1.S1_at	BQ529164	TC272424	At1g65020.1	--	1	432.398
Zm.12716.1.A1_at	AY112283	AY112283	--	ND	--	--
Zm.12716.1.S1_at	AY112283	AY112283	--	ND	--	--
Zm.12716.2.A1_at	AI833884	AI833884	--	b0114B02	--	--
Zm.12717.1.S1_at	AF543417	AF543417	At5g13750.1	--	10	376.656
Zm.12718.2.A1_at	AY106773	AY106773	At1g73100.1	ND	--	--
Zm.12718.2.S1_a_at	AY106773	AY106773	At1g73100.1	ND	--	--
Zm.12719.1.S1_at	AF545811	AF545811	At1g05910.1	b0152L16	--	--
Zm.1272.1.S1_at	BE238702	BE238702	--	--	--	--
Zm.12721.1.A1_at	CO524007	TC269071	At5g66410.1	--	1	722.4
Zm.12723.1.A1_at	CF637068	TC259845	At2g39990.1	--	8	375.633
Zm.12726.1.S1_at	BE512039	TC269461	At1g27680.1	--	1	188.702
Zm.12727.1.S1_at	CD997307	TC271229	At2g15690.1	ND	--	--
Zm.12727.2.A1_at	AY104339	AY104339	At5g07360.1	--	4	531.7
Zm.12727.3.S1_a_at	CK394764	TC271232	At5g07360.1	--	4	531.7
Zm.12728.1.A1_at	CA399819	TC271546	At3g23940.1	b0355L03	1	652.602
Zm.12731.1.S1_at	CB381289	TC251668	At3g03920.1	b0568E16	9	354.4
Zm.12732.1.A1_at	CA404440	TC271424	At1g09795.1	ND	--	--
Zm.12733.1.S1_at	CA404192	TC271126	At2g47940.1	--	--	--
Zm.12734.1.A1_at	CA399120	TC262558	At3g14230.3	b0383L08	--	--
Zm.12735.1.A1_at	AI491263	TC269343	At5g19760.1	--	2	475.099
Zm.12736.2.A1_at	AI881252	TC250249	At1g01800.1	b0148B05	10	335.5
Zm.12736.2.S1_a_at	AI881252	TC250249	At1g01800.1	b0148B05	10	335.5
Zm.12737.1.A1_at	AW355864	TC269028	At1g15930.1	ND	--	--
Zm.12737.2.S1_at	BG842257	TC268981	At1g15930.1	--	--	--
Zm.12737.2.S1_x_at	BG842257	TC268981	At1g15930.1	--	--	--
Zm.12738.1.A1_at	L01496	L01496	--	--	--	--
Zm.12739.1.S1_at	BG835843	TC250707	--	--	5	185.095
Zm.1274.1.S1_at	CO533399	TC272966	At5g65550.1	--	--	--
Zm.12740.1.S1_at	CA404183	TC273937	At5g40440.1	ND	--	--
Zm.12741.1.S1_at	CA403239	TC248330	At5g48650.1	--	8	404.102
Zm.12742.1.A1_at	CD440044	TC260667	At3g22480.1	--	--	--
Zm.12744.1.A1_at	CO517959	TC272927	At1g70340.1	--	--	--
Zm.12745.1.S1_at	CF623267	TC261682	At4g10320.1	b0100J01	--	--
Zm.12746.1.A1_at	BU499218	TC263891	At3g19650.1	--	--	--
Zm.12747.1.A1_at	CA403745	TC253751	At1g22275.1	--	--	--
Zm.12748.1.S1_at	AW066809	TC258807	At1g25280.1	--	2	225.4
Zm.12749.1.S1_at	CF648846	TC262527	At1g61870.1	b0140F09	--	--
Zm.1275.1.S1_at	CD953604	TC265854	--	--	--	--
Zm.12750.1.S1_a_at	CA402457	TC249824	At2g21410.1	b0268E01	4	288.104
Zm.12750.1.S1_at	CA402457	TC249824	At2g21410.1	b0268E01	4	288.104
Zm.12750.2.A1_s_at	CD446742	TC249823	At2g21410.1	--	--	--
Zm.12750.2.A1_x_at	CD446742	TC249823	At2g21410.1	--	--	--
Zm.12751.1.S1_at	CF635412	TC260708	At2g27600.1	--	--	--
Zm.12755.1.A1_at	CO533266	TC272822	At1g08980.1	--	--	--
Zm.12757.1.A1_at	CA398294	TC255081	--	--	--	--
Zm.12759.1.S1_at	CA399642	TC247972	--	--	--	--
Zm.12760.1.A1_at	CF637010	TC274653	At3g52570.1	b0558L01	--	--
Zm.12761.1.A1_at	CA398326	TC275502	At2g15900.1	--	3	461.102
Zm.12763.1.S1_at	CA398371	TC263978	--	--	1	1023.3
Zm.12765.1.A1_at	AI745814	TC252046	At5g06120.1	--	6	211.499
Zm.12770.1.S1_at	CA398540	TC272365	At1g53900.1	--	3	229.697
Zm.12772.1.S1_at	AY107879	AY107879	At3g51830.1	--	9	385.3
Zm.12773.1.A1_at	CO534756	TC264268	At1g72830.1	c0284M12	2	3.09991
Zm.12774.1.S1_at	CA398564	TC276260	At4g04970.1	--	--	--
Zm.12775.1.A1_s_at	CA398576	TC264997	--	b0261B18	10	260.499
Zm.12775.1.A1_x_at	CA398576	TC264997	--	b0261B18	10	260.499
Zm.12777.1.A1_at	CA402980	TC274720	At5g14180.1	c0322K21	--	--
Zm.12784.1.A1_x_at	CA398745	TC261035	--	b0238P20	--	--
Zm.12785.1.A1_at	CA398728	TC253068	At1g13790.1	b0172J08	1	806.46
Zm.12786.1.A1_at	CA398792	TC252909	At3g29810.1	--	--	--
Zm.12789.1.A1_at	CA398899	TC254227	At3g19270.1	b0167I07	--	--
Zm.1279.1.S1_at	AY104576	AY104576	At4g28950.1	ND	--	--
Zm.12790.1.A1_a_at	AY112224	AY112224	--	ND	--	--
Zm.12790.2.S1_at	AI665589	TC270933	At3g25420.1	ND	--	--
Zm.12792.1.A1_at	CA398944	TC266456	At3g45890.1	--	1	873.5
Zm.12794.1.A1_at	AY109927	AY109927	At5g53450.2	--	3	627.1
Zm.12794.1.S1_at	AY109927	AY109927	At5g53450.2	--	3	627.1
Zm.12795.1.A1_at	BG267654	TC275895	--	--	4	265.501
Zm.12795.1.S1_at	CA399023	TC275895	--	--	4	265.501
Zm.12796.1.A1_at	CA403456	TC274321	At1g07040.1	--	--	--
Zm.128.1.S1_at	X69152	X69152	--	--	--	--
Zm.128.1.S1_s_at	X69152	X69152	--	--	--	--
Zm.12800.1.A1_at	CA399082	TC256029	--	--	--	--
Zm.12801.1.A1_at	CO524502	TC274225	At2g28390.1	b0385H19	10	243
Zm.12804.1.A1_at	CA399162	TC277520	At1g70060.1	b0393C13	--	--
Zm.12805.1.A1_at	CA399164	TC256349	At5g18280.1	c0009C18	1	326.702
Zm.12806.1.A1_at	CA400971	TC274328	At1g74850.1	b0324D18	1	1055.9
Zm.12808.1.S1_at	CD433884	TC248110	At3g52850.1	--	4	474.33
Zm.1281.1.S1_at	CD996711	TC276095	--	--	3	552.099
Zm.12810.1.A1_at	CA399348	TC268682	--	c0028M20	--	--
Zm.12812.1.S1_at	BU098300	TC273904	--	--	--	--
Zm.12817.1.A1_at	CD446526	TC263577	--	--	--	--
Zm.12819.1.S1_at	CF635615	TC260583	At2g43090.1	ND	--	--
Zm.12820.1.A1_at	CA399622	TC275001	--	c0190E22	--	--
Zm.12821.1.A1_at	CA398688	TC261152	--	--	1	735.199
Zm.12822.1.A1_at	AI861585	TC252080	At2g17970.1	--	4	471.899
Zm.12824.1.A1_at	CA399839	TC275460	At3g14240.1	c0438I01	4	286.174
Zm.12825.1.S1_at	CA402807	TC270910	At1g73190.1	--	9	633.706
Zm.12829.1.A1_at	CA399668	TC261868	--	--	--	--
Zm.12833.1.A1_at	CA400031	TC278391	--	b0350O15	5	400.9
Zm.12834.1.A1_at	AI491262	TC248987	At5g05680.1	ND	--	--
Zm.12836.1.S1_at	CA400077	TC252845	At3g16310.1	--	--	--
Zm.12837.1.A1_at	AY106006	AY106006	--	--	9	536.6
Zm.12838.1.A1_at	BG837201	TC254295	--	b0268L12	--	--
Zm.1284.1.S1_at	BE344880	TC256260	--	--	--	--
Zm.12840.1.A1_at	CD446861	TC275658	At5g24750.1	--	--	--
Zm.12841.1.A1_at	CA400132	TC261942	At5g61330.1	b0359F18	8	67.2142
Zm.12842.1.A1_at	CA401932	TC272664	At3g14420.1	--	--	--
Zm.12843.1.A1_at	CA400180	TC272625	At1g03590.1	--	2	503.6
[truncated: 15,789 more rows]
