# Supplementary material for: Profiling expression changes caused by a segmental aneuploid in maize
Source: BMC Genomics. 2008 Jan 10;9:7. doi: 10.1186/1471-2164-9-7 (PMC2254597; doi:10.1186/1471-2164-9-7)
Supplement: Additional file 3 — Analysis of 334 genes that map to trisomic region of chromosome 5S. This file is available as an Excel spreadsheet that lists 334 genes present in the trisomic region of chromosome 5. For each gene we have indicated the expression level in DpDf and wild-type plants as well as the annotation and map position. [file 1471-2164-9-7-S3.xls]

## Sheet: TableS3
Table S3. Analysis of 334 genes that map to trisomic region of chromosome 5S
Accesion	Systematic Name	Wild type normalized signal	DpDf normalized signal	Fold change (DpDf / wild type)	p-value	Putative annotation	Predicted chromosome	Predicted location (cM)	Confirmed location	State
AI881528	Zm.6398.2.S1_at	136.05	106.075	0.779677	0.0221363	phototropic-responsive NPH3 family protein	5	270.097	5	down	1
CF638243	Zm.4338.1.A1_at	1240.97	912.375	0.735208	0.14505	peroxidase 72	5	147.5		NC	1
AW330957	Zm.2321.1.A1_at	851.575	643.675	0.755864	0.030206	alanine aminotransferase	5	257.799		NC	1
AF236372	Zm.497.1.A1_at	272.825	215.375	0.789425	0.0440712	band 7 family protein	5	290.199		NC	1
AI881398	Zm.6405.2.A1_a_at	153.6	125.657	0.818083	0.384907	zinc finger protein	5	290.198		NC	1
AW091087	Zm.2698.1.A1_at	306.65	251.475	0.820072	0.149439	unknown	5	245.101		NC	1
BG873746	Zm.4986.1.S1_a_at	8342	7016.5	0.841105	0.168819	UDP-glucose 6-dehydrogenase	5	124.699		NC	1
CK370080	Zm.12384.1.S1_at	62.125	52.2825	0.841569	0.0841866	casein kinase	5	235.6		NC	1
CA398579	Zm.6398.1.A1_s_at	200.45	169.25	0.84435	0.129892	phototropic-responsive protein	5	270.097		NC	1
CK826673	Zm.3561.1.A1_at	151.425	128.577	0.849117	0.5733	unknown	5	255.099		NC	1
AI737263	Zm.1322.1.A1_at	419.075	355.875	0.849192	0.0656952	histidyl-tRNA synthetase	5	298.099		NC	1
AY107010	Zm.3360.1.S1_at	2620.5	2268.25	0.865579	0.0533681	phosphoserine aminotransferase	5	267.702		NC	1
AY103605	Zm.6484.1.S1_a_at	940.875	816.85	0.868181	0.167264	ubiquitin-conjugating enzyme	5	270.098		NC	1
BG517193	Zm.3035.1.S1_at	1350	1180.75	0.87463	0.0290091	isocitrate dehydrogenase	5	231.002		NC	1
T23298	Zm.10347.2.S1_a_at	56.7575	49.6675	0.875083	0.319956	protein kinase	5	124.7		NC	1
CF634674	Zm.1580.1.A1_at	59.3375	52.0375	0.876975	0.129203	VHS domain-containing protein	5	255.101		NC	1
CA404109	Zm.247.2.A1_at	387.05	340.575	0.879925	0.360121	adenosine kinase 2	5	23.4258	5	NC	1
BU079763	Zm.18083.1.A1_a_at	602.25	535.025	0.888377	0.140389	ethanolamine-phosphate cytidylyltransferase	5	292.998		NC	1
AI649852	Zm.5843.1.S1_at	817.5	726.45	0.888624	0.280215	unknown	5	285.501		NC	1
CK828166	Zm.13741.1.A1_at	2454.75	2181.5	0.888685	0.0538366	zinc finger protein	5	281.044		NC	1
AY061965	Zm.3567.2.S1_a_at	170.7	152.8	0.895138	0.0580919	fertilization-independent endosperm protein	5	216.302		NC	1
CA404309	Zm.1487.1.S1_at	280.55	251.65	0.896988	0.0813253	bZIP family transcription factor	5	231		NC	1
BG320419	Zm.16805.6.S1_x_at	15766.8	14246	0.903547	0.0937491	ADP-ribosylation factor 1	5	185.097		NC	1
BE552969	Zm.1232.1.S1_at	594.25	538.7	0.906521	0.200314	unknown	5	286.493		NC	1
AW054142	Zm.4467.1.S1_a_at	279.575	253.55	0.906912	0.274634	adenylosuccinate lyase	5	220.7		NC	1
AW065366	Zm.6525.1.A1_at	184.225	167.425	0.908807	0.333815	transducin family protein	5	27.7353		NC	1
AW066740	Zm.8992.2.A1_at	338.725	307.925	0.909071	0.288191	glyceraldehyde 3-phosphate dehydrogenase	5	298.102		NC	1
BM080627	Zm.5201.1.S1_at	696.175	638.125	0.916616	0.00807845	exostosin family protein	5	124.698		NC	1
AI737866	Zm.8032.1.A1_at	579.35	533.9	0.92155	0.154898	long-chain-fatty-acid--CoA ligase family protein	5	293		NC	1
AY103691	Zm.8992.1.S1_at	973.6	897.525	0.921862	0.154543	glyceraldehyde 3-phosphate dehydrogenase	5	298.102		NC	1
BE512255	Zm.1724.1.S1_at	1577.25	1458.75	0.924869	0.301682	60S ribosomal protein L4/L1	5	79.2005		NC	1
CF625170	Zm.3136.1.A1_at	5064.75	4721.25	0.932178	0.304403	glycine hydroxymethyltransferase	5	260.204		NC	1
BM334670	Zm.10206.1.A1_at	1248.5	1165.5	0.93352	0.167586	dynein light chain	5	79.1991	5	NC	1
CF057843	Zm.5067.1.A1_at	500.625	469.55	0.937928	0.43833	transducin family protein	5	22.5999		NC	1
CK347999	Zm.14473.2.A1_at	8574.5	8070	0.941163	0.0419058	60S ribosomal protein L6	5	285.499		NC	1
AI665645	Zm.4279.1.A1_at	319.025	300.4	0.941619	0.255319	pentatricopeptide (PPR) repeat-containing protein	5	270.097		NC	1
AI834053	Zm.4406.1.A1_at	268.875	253.575	0.943096	0.440177	expressed protein	5	298.1		NC	1
AI621974	Zm.16805.7.A1_x_at	10068.5	9560.75	0.94957	0.0871223	ADP-ribosylation factor 1	5	185.097		NC	1
CF630763	Zm.6405.1.A1_at	1073.53	1020.35	0.950467	0.738888	zinc finger protein	5	290.198		NC	1
CF044543	Zm.6637.1.A1_at	475.725	452.275	0.950707	0.309246	forkhead-associated domain-containing protein	5	270.097		NC	1
AI834031	Zm.3698.1.A1_at	266.375	253.9	0.953168	0.252855	hAT dimerisation domain-containing protein	5	150.9		NC	1
BG835843	Zm.12739.1.S1_at	1070.4	1022.12	0.9549	0.407293	unknown	5	185.095		NC	1
AI711969	Zm.3845.1.A1_at	1294.25	1237.5	0.956152	0.278311	DNA repair protein RAD23	5	285.499		NC	1
AY112459	Zm.16948.1.A1_at	2177	2086.75	0.958544	0.552878	synaptobrevin family protein	5	79.2016		NC	1
BM072931	Zm.5017.1.S1_at	1292.25	1239	0.958793	0.472077	dynamin-like protein C (DL1C)	5	163.57	5	NC	1
CF972364	Zm.12235.1.A1_at	146.3	140.5	0.960355	0.44734	ribosomal protein L28	5	260.202		NC	1
AW126592	Zm.17685.1.A1_at	303.425	291.4	0.960369	0.575887	peroxin-3 family protein	5	23.5855		NC	1
CF624182	Zm.949.1.A1_s_at	283.6	273.15	0.963152	0.772703	unknown	5	290.201		NC	1
CF635433	Zm.7429.1.A1_at	590.525	570.15	0.965497	0.624057	epsin N-terminal homology protein	5	298.103		NC	1
CF063291	Zm.3838.1.A1_at	133.575	129.075	0.966311	0.530665	UDP-sugar transporter-relatedprotein	5	286.499		NC	1
BI543125	Zm.4212.2.S1_a_at	1100.8	1064.75	0.967251	0.621429	60S ribosomal protein L22-2	5	290.2		NC	1
BM378538	Zm.700.2.A1_a_at	797.85	772.5	0.968227	0.778642	heat shock protein 70 / HSP70	5	227.298		NC	1
CD526531	Zm.8915.2.S1_a_at	115.125	111.9	0.971987	0.529085	UDP-N-acetylglucosamine pyrophosphorylase	5	231.001		NC	1
AI619366	Zm.6957.1.A1_at	170.7	166.15	0.973345	0.676311	SEC14 cytosolic factor	5	231.001	5	NC	1
CD946114	Zm.13422.1.A1_at	92.105	89.8875	0.975924	0.821159	vesicle-associated membrane family protein	5	257.799		NC	1
CA398579	Zm.6398.1.A1_at	281.425	276.325	0.981878	0.774377	phototropic-responsive NPH3 family protein	5	270.097		NC	1
AW355922	ZmAffx.1118.1.A1_at	565.35	555.475	0.982533	0.918829	unknown	5	71.4983		NC	1
AI861340	Zm.4218.1.S1_at	145.425	143	0.983325	0.659074	expressed protein	5	71.4984		NC	1
AW424582	ZmAffx.1150.1.S1_at	158.05	155.45	0.98355	0.910078	unknown	5	71.4983		NC	1
AY103788	Zm.2825.2.A1_at	986.225	977.4	0.991052	0.864484	pumilio/Puf RNA-binding domain-containing protein	5	24.3258		NC	1
AW288748	ZmAffx.1122.1.S1_at	100.18	99.8675	0.996881	0.983453	unknown	5	71.4983		NC	1
CF636002	Zm.6514.1.A1_at	1483.75	1484.75	1.00067	0.983171	expressed protein	5	292.999	5	NC	1
AY108346	Zm.3965.1.A1_at	348.525	349.125	1.00172	0.96205	DEAD-box protein	5	290.2	5	NC	1
BM080424	Zm.8142.1.A1_at	218.65	219.125	1.00217	0.978689	unknown	5	298.099	5	NC	1
AY109348	Zm.477.1.A2_a_at	6748.75	6779.75	1.00459	0.874859	phytochelatin synthetase	5	124.699		NC
CA402193	Zm.3030.1.A1_at	164.025	164.875	1.00518	0.952322	glycosyl transferase family 2 protein	5	220.697	5	NC
CA404942	Zm.12364.2.A1_a_at	97.675	98.4575	1.00801	0.902388	unknown	5	79.2007	multiple locations	NC
AY104184	Zm.11863.1.A1_at	132.2	133.325	1.00851	0.948598	zinc finger (C3HC4-type RING finger) family protein	5	231.001	5	NC
AW066791	Zm.2666.1.A1_at	113.922	115.1	1.01034	0.890705	XH/XS domain-containing protein	5	68.1007	5	NC
BM341630	Zm.3446.1.A1_at	1134	1146.75	1.01124	0.861026	expressed protein	5	257.801	5	NC
T69043	Zm.10359.1.S1_at	1865.25	1887.25	1.01179	0.771679	pre-mRNA splicing factor	5	290.2		NC
AY110559	Zm.8085.1.S1_at	118.025	119.425	1.01186	0.764366	unknown	5	267.5		NC
AW054520	Zm.17248.2.S1_at	834.425	844.475	1.01204	0.830023	NADH-ubiquinone dehydrogenase	5	163.031	5	NC
CD446346	Zm.15742.1.A1_at	282.45	286.45	1.01416	0.787875	unknown	5	253.999		NC
BM276769	Zm.15055.1.S1_at	227.4	230.775	1.01484	0.78381	TATA-binding protein-associated factor	5	37.4603		NC
BG840165	Zm.1503.2.S1_at	2328.25	2367.75	1.01697	0.542319	unknown	5	220.701		NC
CK144546	Zm.2064.1.A1_at	1812	1843.25	1.01725	0.795789	unknown	5	295		NC
AY105932	Zm.3239.1.A1_at	542.45	552.375	1.0183	0.178209	prolidase-related	5	79.2007	5	NC
CF972407	Zm.17108.1.S1_at	421.025	429.225	1.01948	0.782634	Ras-related GTP-binding protein	5	38.5		NC
AY104237	Zm.16590.3.A1_at	3205	3276.75	1.02239	0.511744	DNA-directed RNA polymerase II	5	216.302		NC
CB334517	Zm.10730.2.S1_at	466.825	478.025	1.02399	0.480286	expressed protein	5	253.999		NC
CD448362	Zm.14545.1.A1_at	133.725	137.525	1.02842	0.494887	ubiquitin interaction motif-containing protein	5	71.4983		NC
CF632772	Zm.12364.1.A1_x_at	92.0375	94.7475	1.02944	0.507378	unknown	5	79.2007		NC
AI738164	Zm.18066.1.A1_s_at	194.825	201.15	1.03247	0.377797	GCIP-interacting family protein	5	281.2		NC
BI273416	Zm.14014.2.A1_at	2224	2297.75	1.03316	0.353463	NADH-ubiquinone oxidoreductase 23 kDa subunit	5	23.0774		NC
CK786773	Zm.6886.1.A1_at	267.35	276.85	1.03553	0.635488	expressed protein	5	71.5029		NC
BQ172467	Zm.4237.1.A1_at	225.45	233.675	1.03648	0.723908	unknown	5	227.299	5	NC
CF630666	Zm.6859.1.A1_at	5874.75	6098.25	1.03804	0.270275	vacuolar ATP synthase subunit B	5	185.096		NC
AI734415	Zm.4488.1.A1_x_at	118.625	123.425	1.04046	0.329892	unknown	5	220.701		NC
AI666208	Zm.6017.1.A1_at	721.1	750.625	1.04094	0.372419	unknown	5	270.098	5	NC
AF034949	Zm.1084.1.S1_at	5159.5	5375.75	1.04191	0.186492	60S ribosomal protein L30	5	231.002		NC
AI920492	Zm.14068.1.S1_at	291.25	303.625	1.04249	0.577157	vacuolar protein sorting protein 45	5	290.198		NC
CO533786	Zm.19085.1.S1_at	79.2325	83.535	1.0543	0.160194	RER1A protein	5	280.003		NC
BM266520	Zm.4312.1.A1_at	221.05	233.1	1.05451	0.562441	unknown	5	22.599	5	NC
BM079254	Zm.3895.1.A1_at	11457.8	12172.2	1.06236	0.253974	oxygen-evolving enhancer protein	5	267.701		NC
BQ485288	Zm.10800.1.S1_at	80.7525	85.8375	1.06297	0.491744	unknown	5	185.101		NC
AW330980	Zm.2273.1.S1_at	119.05	126.55	1.063	0.138255	ankyrin repeat family protein	5	286.497		NC
BU093107	Zm.2748.1.S1_at	97.0025	103.713	1.06917	0.254976	leucine zipper factor-related protein	5	150.9		NC
D88452	Zm.9562.1.S1_at	47.9925	51.3375	1.0697	0.638836	aldehyde oxidase 3 (AAO3)	5	79.1999		NC
AW498129	Zm.16988.4.A1_at	454.725	487.7	1.07252	0.439705	tubulin beta-2/beta-3 chain	5	79.1985		NC
BG266548	Zm.4077.2.A1_at	278.375	299.475	1.0758	0.38704	Rho GDP-dissociation inhibitor family protein	5	298.099		NC
CO532950	Zm.18313.1.A1_at	107.175	115.525	1.07791	0.0946732	ubiquitin-conjugating enzyme 16	5	185.1		NC
AY110523	Zm.5155.2.S1_at	547.425	595.5	1.08782	0.0387124	speckle-type POZ protein	5	79.1999		NC
BM266900	Zm.1043.1.S1_at	46.055	50.27	1.09152	0.425479	structural maintenance of chromosomes	5	267.498		NC
CK371023	Zm.17791.1.A1_at	293.7	320.9	1.09261	0.761279	unknown	5	267.617		NC
CO520005	Zm.15463.1.A1_at	312.1	341.7	1.09484	0.0434846	N-carbamyl-L-amino acid hydrolase	5	71.5004		NC
BQ577521	Zm.8708.1.S1_at	56.5075	62.2375	1.1014	0.229082	unknown	5	245.1		NC
AY106827	Zm.1710.1.S1_at	1499	1656.5	1.10507	0.0745475	cytochrome b5 isoform 1	5	227.299	5	NC
CO532781	Zm.10172.1.A1_at	63.985	70.8225	1.10686	0.830421	no apical meristem (NAM)	5	65.4409		NC
AW061967	Zm.3899.1.A1_at	67.19	74.67	1.11133	0.366508	unknown	5	298.098		NC
BM379567	Zm.11643.1.A1_at	914.175	1016.25	1.11166	0.0996476	expressed protein	5	164.601		NC
CD978285	Zm.2321.4.A1_at	89.145	99.5025	1.11619	0.473155	alanine aminotransferase	5	257.799		NC
AY111594	Zm.2656.2.S1_s_at	177.475	198.35	1.11762	0.418236	shaggy-related protein kinase	5	24.5		NC
AI966852	Zm.3461.2.A1_a_at	3972	4475.75	1.12683	0.0770157	chaperonin	5	298.1		NC
CA830514	Zm.12236.1.A1_at	91.58	103.207	1.12697	0.0179542	expressed protein	5	245.1		NC
BM332383	Zm.19107.1.A1_at	46.4475	52.4325	1.12886	0.106978	expressed protein	5	30.4471		NC
AY104534	Zm.12285.1.A1_at	258.125	293.7	1.13782	0.173034	integral membrane HPP family protein	5	185.101		NC
AY105154	Zm.4077.1.S1_at	169.85	194.05	1.14248	0.0749877	Rho GDP-dissociation inhibitor family protein	5	298.099		NC
CF017452	Zm.2021.1.A1_at	2861.5	3272.75	1.14372	0.0182987	60S ribosomal protein L30	5	281.144		NC
CO526824	Zm.9016.1.A1_at	97.88	111.975	1.144	0.438629	ATPase, plasma membrane-type	5	263.799		NC
BM331766	Zm.7054.1.S1_at	4283	4918.5	1.14838	0.100184	actin-depolymerizing factor 6 (ADF6)	5	79.1984		NC
BM953641	Zm.12619.1.A1_at	223.975	259.4	1.15816	0.0258239	NRAMP metal ion transporter 6	5	260.202		NC
BQ293712	Zm.4290.1.A1_at	4960	5747.75	1.15882	0.022515	zinc finger (C2H2 type) family protein	5	281.044		NC
AI664986	ZmAffx.169.1.A1_at	2072.75	2413.75	1.16452	0.0327648	heterogeneous nuclear ribonucleoprotein	5	235.601		NC
CF057781	Zm.4780.1.S1_at	110.575	129.025	1.16686	0.0649328	glycine-rich protein	5	185.101		NC
AF013487	Zm.341.1.A1_at	10199.8	11910.2	1.1677	0.0408019	40S ribosomal protein S4	5	29.2721		NC
AW066591	Zm.2630.1.A1_at	83.565	98.0325	1.17313	0.00923197	exocyst complex subunit Sec15-like family protein	5	255.099		NC
CK827849	Zm.3460.1.S1_at	519.825	610.75	1.17491	0.121673	WD-40 repeat family protein	5	286.5		NC
AW600630	Zm.3190.1.A1_at	824.175	974.475	1.18236	0.218861	auxin-responsive factor	5	260.2		NC
AI737365	Zm.17932.1.A1_at	590.65	699	1.18344	0.0556961	thaumatin	5	267.701		NC
AY109131	Zm.1024.1.A1_at	550.95	655.525	1.18981	0.0362715	unknown	5	26.4412	5	NC
BM078620	Zm.8445.1.S1_at	117.737	140.25	1.19121	0.126086	zinc finger (C3HC4-type RING finger) family protein	5	185.1		NC
CD444837	Zm.5212.1.S1_at	5264.75	6276.75	1.19222	0.0106694	expressed protein	5	286.5		NC
BM268060	Zm.5528.1.A1_at	1800.25	2157.5	1.19844	0.0425657	GTP-binding protein-related	5	68.1003		NC
CK371542	Zm.17805.1.S1_at	994	1196.75	1.20397	0.0401367	coatomer protein complex	5	164.6		NC
AY104152	Zm.71.1.A1_at	7069.25	8528.75	1.20646	0.000636321	ADP-ribosylation factor	5	68.1		NC
AI881632	Zm.341.2.A1_a_at	5132.25	6199.5	1.20795	0.123737	40S ribosomal protein S4	5	29.2721		NC
AW055569	Zm.4300.1.S1_at	477.05	576.5	1.20847	0.0704342	RNA recognition motif (RRM)-containing protein	5	255.101		NC
BM080792	Zm.5573.1.A1_at	2740	3316.75	1.21049	0.0806624	5-methyltetrahydropteroyltriglutamate--homocysteine methyltransferase	5	220.698		NC
AY107723	Zm.8100.1.A1_at	104.507	126.83	1.2136	0.483479	unknown	5	227.299		NC
BM348909	Zm.7288.1.A1_at	2832	3468.5	1.22475	0.064144	50S ribosomal protein L28, chloroplast (CL28)	5	245.101		NC
AY106456	Zm.17248.1.A1_at	1009	1260.75	1.2495	0.0269678	NADH-ubiquinone dehydrogenase	5	163.031		NC
CK827218	Zm.231.1.S1_at	2751.75	3444.75	1.25184	0.0672176	beta-fructosidase (BFRUCT3)	5	286.495		NC
CF623570	Zm.17771.1.S1_at	198.975	249.35	1.25317	0.0695899	unknown	5	220.698		NC
CO534082	Zm.18296.1.S1_at	354.125	445.1	1.2569	0.154046	brix domain-containing protein	5	270.099		NC
AY108814	Zm.16590.1.S1_at	308.475	389.625	1.26307	0.0608078	unknown	5	285.501		NC
BM381552	Zm.1884.1.S1_at	991.775	1256.25	1.26667	0.0699873	small nuclear ribonucleoprotein	5	286.497		NC
AY106121	Zm.3338.1.S1_at	321.975	408.1	1.26749	0.0335258	unknown	5	79.1979		NC
AY108446	Zm.5291.1.A1_at	218.725	282.225	1.29032	0.0249223	unknown	5	298.1		NC
CF636380	Zm.6327.1.A1_at	627.4	811.55	1.29351	0.0758971	kinase interacting family protein	5	255.099		NC
BQ539356	Zm.7149.1.A1_at	996.5	1311.5	1.31611	0.0230815	unknown	5	257.8		NC
BM428973	Zm.18269.1.S1_at	124.6	165.125	1.32524	0.0914455	cytochrome P450 family protein	5	124.699	5	NC
BG266403	Zm.4696.1.S1_at	114.297	154.45	1.3513	0.0554885	sterol 24-C-methyltransferase	5	68.1009		NC
AI677363	Zm.15965.1.A1_at	1090.1	1476	1.354	0.0411675	expressed protein	5	220.698		NC
BM381270	Zm.5681.1.A1_at	115.198	159.9	1.38805	0.0323733	unknown	5	255.099		NC
CO522612	Zm.19271.1.A1_at	162.55	227.425	1.39911	0.0324692	unknown	5	220.697		NC
CK370052	Zm.17712.1.S1_at	99.2075	139.905	1.41023	0.0745442	expressed protein	5	71.5	5	NC
AY496080	Zm.13254.1.A1_at	112.98	161.4	1.42857	0.0323535	protein kinase	5	124.7		NC
BM268586	Zm.9398.1.S1_at	327.275	482.225	1.47346	0.0292525	expressed protein	5	230.999		NC
AY108619	Zm.14275.1.A1_at	203.65	405.1	1.9892	0.163717	unknown	5	79.1986		NC
CD963810	Zm.13604.1.S1_at	22.215	14.75	0.663966	0.0082641	phagocytosis and cell motility protein	5	68.1003		NE
AY105236	Zm.2376.2.S1_x_at	47.5375	37.105	0.780542	0.578868	protease inhibitor/seed storage/lipid transfer protein	5	255.097		NE
CB278150	Zm.14534.1.A1_at	8.3475	7.07625	0.847709	0.0159759	unknown	5	257.799		NE
AW000126	Zm.4338.3.A1_at	11.5425	10.0175	0.86788	0.0965013	peroxidase 72	5	147.5		NE
AW057073	Zm.17248.3.S1_at	16.7175	15.015	0.898161	0.117657	NADH-ubiquinone dehydrogenase	5	163.031		NE
CK369796	Zm.17675.1.S1_at	6.96825	6.5655	0.942202	0.334942	unknown	5	260.205		NE
AI665019	Zm.13565.2.S1_a_at	7.829	7.499	0.957849	0.478954	zinc finger (C3HC4-type RING finger) family protein	5	270.097		NE
AI881215	Zm.4406.2.A1_at	9.63575	9.2675	0.961783	0.651498	expressed protein	5	298.1		NE
AI734564	Zm.5300.1.A1_at	33.035	31.8025	0.962691	0.4383	unknown	5	292.998		NE
AY591340	Zm.18104.1.S1_at	8.4555	8.241	0.974632	0.308077	auxin-resistance protein AXR1	5	44.3		NE
CO526738	Zm.18808.1.A1_at	40.915	40.0975	0.98002	0.658829	Rho GDP-dissociation inhibitor family protein	5	298.099		NE
AY107633	Zm.13604.1.A1_at	6.61575	6.4925	0.98137	0.849427	phagocytosis and cell motility protein	5	68.1003		NE
AF037033	Zm.404.1.S1_at	6.2235	6.13625	0.985981	0.362452	peroxidase	5	251.6		NE
CN845466	Zm.18262.1.A1_at	7.8395	7.73225	0.986319	0.803265	unknown	5	65.4409		NE
AY107994	Zm.13565.1.S1_at	8.19075	8.0835	0.986906	0.782916	zinc finger (C3HC4-type RING finger) family protein	5	270.097		NE
CF624182	Zm.949.1.A1_at	9.84575	9.72025	0.987253	0.85946	unknown	5	290.201		NE
AI770643	Zm.4986.3.A1_at	9.8345	9.72625	0.988993	0.885922	UDP-glucose 6-dehydrogenase	5	124.699		NE
CF009620	Zm.14718.1.S1_at	16.1425	15.98	0.989933	0.902513	inositol-3-phosphate synthase isozyme 2	5	257.801		NE
AY105422	Zm.12423.1.S1_at	7.04	6.99725	0.993928	0.792573	unknown	5	185.099		NE
CK827655	Zm.7876.1.A1_at	33.4175	33.245	0.994838	0.943856	SEC14 cytosolic factor	5	267.701		NE
BQ485596	Zm.2378.1.A1_at	4.50575	4.533	1.00605	0.886817	expressed protein	5	255.099		NE
AY111997	Zm.2403.1.A1_at	7.16225	7.20725	1.00628	0.909516	unknown	5	267.497		NE
AY110006	Zm.17685.1.S1_at	8.757	8.8285	1.00816	0.932109	peroxin-3 family protein	5	23.5855		NE
CF349123	Zm.10800.2.S1_at	7.606	7.69675	1.01193	0.388978	unknown	5	185.101		NE
AY644701	Zm.10347.2.A1_at	4.62075	4.68175	1.0132	0.583483	protein kinase	5	124.7		NE
AY108273	Zm.13543.1.A1_at	13.325	13.6925	1.02758	0.436656	unknown	5	124.7		NE
AY108718	Zm.3662.1.S1_at	6.781	7.00325	1.03278	0.685185	unknown	5	290.201		NE
AY106309	Zm.6200.1.A1_at	6.86525	7.125	1.03784	0.456949	expressed protein	5	79.2007		NE
AY106195	Zm.4193.1.A1_at	6.11475	6.392	1.04534	0.2647	expressed protein	5	22.7		NE
CB350720	Zm.11360.1.A1_x_at	4.45375	4.67375	1.0494	0.293261	unknown	5	185.101		NE
AY110209	Zm.3773.1.A1_at	13.6325	14.325	1.0508	0.266539	unknown	5	220.7		NE
AY112208	Zm.2836.1.A1_at	10.316	10.9675	1.06315	0.433291	unknown	5	260.2		NE
AW519981	Zm.3853.1.S1_at	8.72175	9.302	1.06653	0.232511	unknown	5	56.2364		NE
AW091512	Zm.5821.1.A1_at	24.95	26.8025	1.07425	0.480525	unknown	5	281.201		NE
AY105492	Zm.17932.1.S1_at	28.955	31.1175	1.07468	0.502053	unknown	5	267.701		NE
AW267189	ZmAffx.1118.2.S1_at	7.5095	8.11225	1.08026	0.375553	unknown	5	71.4983		NE
CD975109	Zm.10756.1.S1_at	7.6075	8.25	1.08446	0.506423	unknown	5	185.1		NE
AW424529	Zm.2347.1.S1_at	22.3675	24.6225	1.10082	0.361264	leucine-rich repeat transmembrane protein kinase	5	267.685		NE
CF626688	Zm.8085.1.A1_at	22.865	25.2275	1.10332	0.157842	aspartyl protease family protein	5	267.5		NE
AI665313	Zm.13832.1.A1_at	38.405	42.4975	1.10656	0.326331	aldose 1-epimerase family protein	5	124.698		NE
AY109372	Zm.19206.1.S1_at	7.849	8.827	1.1246	0.160892	GCIP-interacting family protein	5	281.2		NE
AI676903	Zm.6158.1.A1_at	38.8875	44.33	1.13995	0.18413	unknown	5	22.6385		NE
AY109575	Zm.16207.1.S1_at	10.9733	12.6837	1.15588	0.303663	phosphoglucomutase	5	164.11		NE
BG841953	Zm.6495.1.A1_at	16.5575	19.19	1.15899	0.12739	transcription factor S-II (TFIIS)	5	62.6795		NE
CF273142	Zm.5364.1.S1_at	16.945	19.835	1.17055	0.238487	serine/threonine protein phosphatase 2A (PP2A)	5	185.1		NE
CK368489	Zm.2376.4.A1_x_at	19.2227	22.5425	1.1727	0.777289	protease inhibitor/seed storage/lipid transfer protein (LTP)	5	255.097		NE
AY107236	Zm.4731.1.A1_at	14.4825	17.2425	1.19057	0.0480302	zinc finger (C3HC4-type RING finger)	5	66.5659		NE
CF011952	Zm.6902.1.A1_at	28.305	34.105	1.20491	0.293321	unknown	5	286.496		NE
CA828268	Zm.870.1.A1_at	23.325	28.46	1.22015	0.0277826	phosphatidylinositol-4-phosphate 5-kinase	5	231.001		NE
CB604740	Zm.7750.3.A1_at	28.5075	39.02	1.36876	0.076335	tubulin beta-1 chain (TUB1)	5	79.1985		NE
CO526574	Zm.19135.1.A1_at	18.44	27.2875	1.4798	0.0475415	transmembrane protein-related	5	242.6		NE
AW067277	Zm.4010.1.A1_at	31.9175	47.87	1.4998	0.00731786	expressed protein	5	79.2018		NE
AY107165	Zm.13656.1.S1_at	19.0675	29.6375	1.55435	0.0148999	60 kDa inner membrane family protein	5	24.1371		NE
CO523513	Zm.10437.1.S1_at	18.6075	28.9375	1.55515	0.0195074	unknown	5	220.699		NE
CD989568	Zm.6146.1.A1_at	2084	2599.75	1.24748	0.0175317	cell elongation protein	5	286.5		up
AW067618	Zm.2836.1.S1_at	99.685	124.45	1.24843	0.00227338	unknown	5	260.2		up
CK826735	Zm.7464.1.A1_at	45.685	57.2725	1.25364	0.014355	phosphatidylinositol-4-phosphate 5-kinase family protein	5	286.499		up
AY105255	Zm.7750.3.S1_at	1135.5	1461	1.28666	0.0047558	tubulin beta-1 chain (TUB1)	5	79.1985		up
AY112192	Zm.15500.1.S1_at	145.85	188.825	1.29465	0.00267018	unknown	5	163.619		up
CA399504	Zm.10471.1.A1_at	868.925	1125.5	1.29528	0.00313538	serpin, putative	5	212.584		up
CO531412	Zm.8677.1.A1_at	399.2	518.225	1.29816	0.0123814	ribosomal protein S5 family protein	5	286.497		up
CN845078	Zm.13549.1.A1_at	416.65	541.25	1.29905	0.0275452	unknown	5	263.799		up
BM079080	Zm.3699.2.A1_a_at	250.675	326.175	1.30119	0.0114985	actin-related protein 7 (ARP7)	5	242.6		up
CO524348	Zm.12209.1.S1_at	51.275	66.865	1.30405	0.00352356	serine carboxypeptidase S28 family protein	5	230.998		up
AI600529	Zm.5045.1.A1_at	255.5	333.575	1.30558	0.00973379	2-oxoacid-dependent oxidase	5	267.702		up
CD994891	Zm.16056.1.S1_at	8092.25	10649	1.31595	0.00219977	unknown	5	79.1982		up
AY104790	Zm.13806.1.S1_at	1611.75	2122.25	1.31674	0.0181082	expressed protein similar to gda-1	5	22.9613		up
CK786983	Zm.6980.1.S1_at	796.775	1049.5	1.31718	0.015719	zinc finger (C2H2 type) family protein	5	267.703		up
AI881783	ZmAffx.1042.1.S1_at	83.6125	110.55	1.32217	0.0274901	leucine-rich repeat transmembrane protein kinase	5	124.7		up
CF627687	Zm.12560.1.A1_at	663.075	877.425	1.32327	0.00222191	Ras-related GTP-binding protein	5	38.5		up
CF624721	Zm.3076.1.A1_at	1645	2178.5	1.32432	0.00508208	mitochondrial import inner membrane translocase (TIM10)	5	37.6		up
CF244066	Zm.15908.1.A1_at	50.255	66.7775	1.32877	0.0155068	unknown	5	164.601		up
AI834719	Zm.4304.1.S1_at	569.725	757.175	1.32902	0.016922	DEAD/DEAH box helicase	5	79.2016		up
AY110233	Zm.6127.1.A1_a_at	165.575	220.075	1.32916	0.00100872	ankyrin repeat family protein	5	124.699		up
CK371036	Zm.11805.1.A1_at	353.2	470.25	1.3314	0.00214058	unknown	5	286.6		up
AI739911	ZmAffx.722.1.A1_at	1085.2	1448.75	1.33501	0.00369647	40S ribosomal protein S23	5	58.4864		up
CO529833	Zm.4132.1.A1_at	177.8	237.525	1.33591	0.000747734	expressed protein	5	220.697		up
CF919907	Zm.17104.1.A1_at	46.13	61.8225	1.34018	0.0133113	unknown	5	124.698		up
CO534509	Zm.14365.1.A1_at	675.55	906.55	1.34194	0.0066099	expressed protein	5	208.102		up
BM337295	Zm.9736.1.A1_at	334.875	449.825	1.34326	3.88147e-05	unknown	5	206.9		up
CF629584	Zm.8672.1.A1_at	327.9	440.9	1.34462	0.0254238	ADP-ribosylation factor	5	295.002		up
BE552928	Zm.19206.1.A1_at	172.25	231.8	1.34572	0.00755687	GCIP-interacting family protein	5	281.2		up
CA402773	Zm.4744.1.A1_at	76.445	102.925	1.34639	0.00180465	unknown	5	79.201		up
AY111117	Zm.4988.1.A1_at	453.05	613.675	1.35454	0.00103235	expressed protein	5	267.497		up
BQ538921	Zm.13575.2.A1_at	2219.75	3020	1.36051	0.000311168	DNA-directed RNA polymerase I, II, and III	5	23.5855		up
AI737193	Zm.4579.1.S1_at	234	318.625	1.36165	0.00260242	SWIB complex BAF60b domain-containing protein	5	124.698		up
CO529851	Zm.18521.1.S1_at	149.925	204.2	1.36201	0.00383604	zinc finger (Ran-binding) family protein	5	164.601		up
CF648239	Zm.12650.1.A1_at	144.05	196.35	1.36307	0.000677529	hypothetical protein	5	260.205		up
CF624626	Zm.8461.1.A1_at	851.9	1162.75	1.36489	0.00593301	transmembrane protein	5	124.7		up
CF633990	Zm.1046.1.S1_at	437.25	597.2	1.36581	0.000863338	unknown	5	281.2		up
CF630574	Zm.10379.2.A1_a_at	953.3	1303.25	1.36709	0.0015696	calmodulin-binding protein	5	257.801		up
BM266672	Zm.8843.1.A1_at	219.875	300.925	1.36862	0.00898899	GRAM domain-containing protein	5	150.9		up
AY104785	Zm.12704.1.A1_at	1968.5	2710.75	1.37706	0.00169753	26S proteasome regulatory subunit	5	23.4258		up
CF972362	Zm.6594.1.A1_at	95.3425	132.075	1.38527	0.00206079	calcium-binding EF hand family protein	5	285.5		up
AW120236	Zm.4698.1.A1_at	903.65	1254.5	1.38826	7.08538e-05	TIP41-like family protein	5	124.699		up
BQ163283	Zm.4193.1.S1_at	3052.5	4238.25	1.38845	0.000434122	expressed protein	5	22.7		up
AY536525	Zm.4416.1.S1_at	443.775	617.475	1.39141	0.00307548	phosphoinositide-specific phospholipase C	5	286.499		up
AI834513	Zm.2062.1.S1_at	349.875	487.05	1.39207	0.0171113	unknown	5	220.7		up
AI065905	Zm.14274.1.A1_at	484.575	675.95	1.39493	0.000557798	protein kinase	5	260.207		up
AY109157	Zm.206.2.A1_at	575.45	805.725	1.40017	0.00212123	expressed protein	5	37.6		up
AI714601	Zm.6200.2.A1_at	79.61	111.675	1.40278	0.00125713	expressed protein	5	79.2007		up
AY106427	Zm.6453.1.S1_at	1120.17	1572.75	1.40402	0.00932845	unknown	5	150.9		up
CF972436	Zm.17116.1.S1_at	70.7975	99.41	1.40415	0.00995348	unknown	5	260.207		up
AY107306	Zm.10528.1.A1_at	556.3	783.975	1.40927	0.00230407	oxidoreductase family protein	5	255.096		up
AY111142	Zm.5635.1.A1_at	1600.5	2257.25	1.41034	0.000358144	unknown	5	235.6		up
BM078419	Zm.6021.1.A1_at	474.875	673	1.41722	0.00487538	leucine-rich repeat protein kinase	5	159.45		up
CF628626	Zm.5879.1.S1_at	337.55	478.7	1.41816	0.00289123	unknown	5	185.1		up
AY110209	Zm.3773.1.S1_at	44.96	63.7775	1.41854	0.00485674	unknown	5	220.7		up
CB329565	Zm.2288.1.S1_at	367.95	522.025	1.41874	0.00336246	RNA polymerase I specific transcription initiation factor RRN3	5	267.702		up
AY110308	Zm.6686.2.A1_at	796.5	1136.25	1.42655	0.000143472	expressed protein	5	68.1007		up
AI737201	ZmAffx.688.1.A1_at	2222.75	3173	1.42751	9.55063e-08	RNA-binding protein 45	5	227.3		up
CK370416	Zm.17730.1.A1_at	109.293	156.05	1.42782	0.00469782	unknown	5	254		up
CA399515	Zm.3867.1.S1_at	118.7	169.575	1.4286	0.0101682	DEAD/DEAH box helicase	5	147.5		up
AY106401	Zm.1477.1.S1_at	973.1	1392.5	1.43099	0.0199413	unknown	5	267.5		up
CA403882	Zm.700.1.A1_at	1439.5	2062.25	1.43262	0.00388304	heat shock protein 70	5	227.298		up
CF050089	Zm.14014.1.A1_at	1823.25	2613	1.43316	0.000748844	NADH-ubiquinone oxidoreductase 23 kDa subunit	5	23.0774		up
CA827618	Zm.13315.1.S1_at	86.815	124.525	1.43437	0.000490572	expressed protein	5	164.601		up
AI603770	Zm.4869.2.S1_at	636.125	912.675	1.43474	0.000370703	GTP-binding family protein	5	216.301		up
BM073419	Zm.8986.1.A1_at	256.125	367.5	1.43485	0.00649984	cinnamoyl-CoA reductase family	5	60.225		up
CD438139	Zm.3755.2.S1_at	379.2	544.525	1.43598	0.000113525	Der1-like family protein	5	23.1427		up
AW331717	Zm.7049.1.A1_at	512.65	736.65	1.43695	0.012211	DNA-binding enhancer protein	5	34.4426		up
AI065574	Zm.6891.1.S1_at	373.375	536.725	1.4375	0.00388516	unknown	5	185.1		up
AY107903	Zm.13576.1.S1_at	356.825	512.95	1.43754	1.3171e-06	unknown	5	267.5		up
CO522438	Zm.10337.1.S1_at	557.8	801.975	1.43775	0.00457266	L-lactate dehydrogenase	5	286.496		up
CF634379	Zm.16769.1.A1_at	240.8	347.8	1.44435	0.00025763	transducin family protein	5	235.603		up
BM379053	Zm.7645.1.A1_at	166.95	241.35	1.44564	0.000386225	unknown	5	286.6		up
AW091519	Zm.3128.1.A1_at	902.8	1305.5	1.44606	0.000604386	DEAD/DEAH box helicase	5	231		up
AI734320	Zm.4473.1.A1_at	49.815	72.065	1.44665	0.0125115	expressed protein	5	147.5		up
BG320171	Zm.837.1.A1_at	1428	2066.5	1.44713	0.000575643	proline-rich spliceosome-associated (PSP) family protein	5	286.5		up
CF635388	Zm.4687.1.A1_at	127.55	184.925	1.44982	0.00208008	KH domain-containing protein	5	62.6795		up
AI745874	ZmAffx.751.1.A1_at	172.35	250.775	1.45503	4.14073e-05	pentatricopeptide (PPR) repeat-containing protein	5	231.001		up
AY108987	Zm.12936.1.A1_at	505.325	737.35	1.45916	0.00115042	unknown	5	257.8		up
AY106053	Zm.4495.1.A1_at	174.85	256.75	1.4684	0.00097769	unknown	5	79.2016		up
BM417762	Zm.12074.1.A1_at	459.225	674.5	1.46878	0.00659282	unknown	5	23.5419		up
BM079291	Zm.7639.1.A1_at	1074.5	1586	1.47604	0.000958448	RNA recognition motif (RRM)-containing protein	5	66.6682		up
CF007744	Zm.12649.1.A1_at	715.925	1056.75	1.47606	0.000104621	F-box family protein	5	281.044		up
BM348200	Zm.9600.1.A1_at	54.56	80.5975	1.47723	0.0240037	unknown	5	281.2		up
CA402909	Zm.17710.1.S1_at	119.9	177.175	1.47769	0.00672449	expressed protein	5	267.703		up
AW399931	ZmAffx.1143.1.S1_at	221.475	328.65	1.48391	0.000806807	signal peptidase	5	124.698		up
AW091094	Zm.5904.1.A1_at	780.85	1160.75	1.48652	0.000948834	RER1A protein	5	280.003		up
CA401496	Zm.13020.1.A1_at	196.3	293.825	1.49682	0.00326975	unknown	5	79.1989		up
CK347377	Zm.19236.1.A1_at	489.5	734.2	1.4999	0.00345318	expressed protein	5	124.698		up
AY108731	Zm.733.1.S1_at	700.275	1054.12	1.5053	0.000201807	seven in absentia (SINA) family protein	5	295.002		up
AY105012	Zm.4868.1.S1_at	844.35	1271.75	1.50619	0.000129925	unknown	5	295.002		up
AY108935	Zm.13480.1.S1_at	52.6725	79.5025	1.50937	0.0129399	oxidoreductase	5	206.9		up
AI666020	Zm.5979.1.A1_at	400.35	604.6	1.51018	0.00500973	unknown	5	285.5		up
AY103902	Zm.12684.1.A1_at	859.125	1298.75	1.51171	0.00113503	expressed protein	5	216.301		up
CO528669	Zm.18433.1.S1_at	203.35	307.525	1.51229	0.000825754	pyrimidine 5'-nucleotidase family protein	5	220.7		up
CD446730	Zm.5168.1.A1_at	164.575	253.425	1.53988	0.00333531	expressed protein	5	79.1982		up
AI833522	Zm.4845.2.S1_at	728.125	1126	1.54644	0.000603982	syntaxin-related protein KNOLLE (KN) / syntaxin 111	5	150.9		up
AY109814	Zm.15790.1.S1_at	797.4	1235.5	1.54941	6.32196e-06	SWIB complex BAF60b domain-containing protein	5	124.699		up
AW066969	Zm.2723.1.A1_at	179.5	278.925	1.5539	0.000689616	IAA-amino acid hydrolase 6	5	27.4118		up
CO522473	Zm.8033.1.S1_at	181.4	284.775	1.56987	0.00824074	ubiquitin-conjugating enzyme 15	5	185.1		up
CF637974	Zm.5314.1.A1_at	651.775	1023.83	1.57083	0.000117392	transcription initiation factor IIF alpha subunit	5	263.801		up
BG266628	Zm.4120.1.A1_at	161.05	254	1.57715	0.000153948	unknown	5	124.7		up
AY105321	Zm.6495.1.S1_at	268.775	424.1	1.5779	0.00318403	transcription factor S-II (TFIIS)	5	62.6795		up
CF031407	Zm.6180.1.S1_at	749.375	1189.25	1.58699	0.00401876	expressed protein	5	286.495		up
AY108423	Zm.6522.2.A1_at	84.035	133.475	1.58833	0.00180708	peroxisomal membrane protein	5	216.303		up
CK370903	Zm.3719.1.A1_at	590	940.9	1.59475	0.00288873	calcium-binding EF hand family protein	5	267.54		up
AW282335	Zm.3454.1.S1_at	533.775	853.2	1.59843	0.00161952	short-chain dehydrogenase/reductase (SDR) family protein	5	68.1003		up
CF635758	Zm.6200.1.S1_at	399.5	640.3	1.60275	0.000424565	expressed protein	5	79.2007		up
BQ293557	Zm.12228.1.S1_at	365.575	586.425	1.60412	0.00116198	DNAJ heat shock protein	5	147.5		up
AF527618	Zm.1083.1.S1_at	878.15	1412.25	1.60821	0.000418448	68414.m01835 methyl-CpG-binding domain-containing protein contains Pfam profile PF01429: Methyl-CpG binding domain	5	220.7		up
AY111276	Zm.4403.1.S1_at	169.05	272.775	1.61358	0.0076623	unknown	5	255.101		up
AY107655	Zm.5796.2.A1_at	281.175	461.475	1.64124	0.000733985	expressed protein	5	267.532		up
CO529085	Zm.9984.1.A1_at	93.005	153.075	1.64588	0.00512512	expressed protein	5	22.7		up
CO534196	Zm.19263.1.S1_at	85.3925	143.75	1.6834	1.63639e-05	zinc knuckle (CCHC-type) family protein	5	286.6		up
CF635753	Zm.10358.1.A1_at	56.885	97.38	1.71187	0.00308491	exonuclease family protein	5	255.098		up
CO532116	Zm.4069.1.A1_at	158.35	271.325	1.71345	0.000766693	RNA recognition motif (RRM)-containing protein	5	161.216		up
CF349172	Zm.5170.1.S1_at	1816.25	3215.75	1.77054	0.000153135	peroxidase	5	263.8		up
AY103544	Zm.13346.1.S1_at	113.013	201.25	1.78078	6.37569e-05	tubulin alpha-6 chain (TUA6)	5	147.5		up
BM382756	Zm.7791.1.A1_at	87.48	161.075	1.84128	0.00652698	epoxide hydrolase	5	33.1294		up
AF099112	Zm.431.1.S1_at	436.575	815.1	1.86703	0.00795838	RNA polymerase sigma subunit SigF (sigF)	5	286.493		up
AY107589	Zm.13608.1.S1_at	316.5	632.775	1.99929	8.51293e-05	plasma membrane intrinsic protein	5	257.801	5	up
CF629635	Zm.11701.1.S1_a_at	187.05	375.3	2.00642	0.012775	SEC14 cytosolic factor	5	23.5056	5	up
NE - not expressed, NC - no change in expression, up and down - change in DpDf plants relative to their wild type siblings
Confirmed location - map positions confirmed by BAC identity searches and mapping to oat by maize addition lines.
