# Supplementary material for: Profiling expression changes caused by a segmental aneuploid in maize
Source: BMC Genomics. 2008 Jan 10;9:7. doi: 10.1186/1471-2164-9-7 (PMC2254597; doi:10.1186/1471-2164-9-7)
Supplement: Additional file 4 — The list of primers used in genotyping, knox genes studies, validation of map position, and RT-PCR validation of gene expression. An Excel spreadsheet file is provided listing each primer sequence used for this study. [file 1471-2164-9-7-S4.xls]

## Sheet: Table S4
Table SOM4. The list of primers used in genotyping, knox genes studies, validation of map position, and RT-PCR validation of gene expression
Probe Accesion/ Gene name	Primers
bnlg161	bnlg161F1:gctttcgtcatacacacacattca; bnlg161R1:atggagcatgagcttgcatattt
knox10	cF1:ggcctgtcagtccttgagacc; cF2:ccgctgccgtgtgctgccaac; cR1:gcggtcccagcatgtaatct; cR2:ctaataacgagaacgcgtcg; cF3:aagatcatgtcccacccactct; cR3:gccttgtgagctcctgtctgta; gF1:cgtatgcaggagctggagaag; gR1:gcgcattgcatgacttacaaa; gR2:ccgatcgctaaactctcaacat
kn1	kn1-5':agctcgctcaagcaagaactgtc; kn1-B2:cataggcgcatatagatagagtagcaac
lg3	lg3/4-1:gtggaacacgcactaccgctg; Lg3-D2:tgagctggccagttgtcatccc
rs1	Rs1-11464:ttctgaagatgacatggacccgaatggtc; rs1\PBO-7extended:gagaactacaagccatgcatagacgctac
knox3	knox3-T1:cagcggcatggaggcagaagtag; knox3-B2:aggttttcaggcgcacacttcaatacttc
knox4	Gn1-F2:ggaagacgacgacatggatccgag; Gn1-B1:tacgcagaaacactccgacacggtcg
knox5	lg3/4-1:gtggaacacgcactaccgctg; knox5-B1:cgacaatacacgttgtcgcccatgc
knox8	knox8-F2 :aggaagtacggcggctacctgg; knox8-B1:gcacacgtgcttagcttttaccgtg
knox11	lg3/4-1:gtggaacacgcactaccgctg; knox11-B1:ccagtatgctgagtgtacctaccgacac
Mez1	Mez1F:gcctggtcaggtccataacg; Mez1R:gcgatggcgaagagacctc
AF243043	F:actgacgagatgctgcaactactg; R:cagaggtaaggctttcaagagctg
AF277454	F:tttgctgacattgggaatacag; R:tattatgcttggaatgctcacg
AI615082	F:aatgagggagacagtgcacaaa; R:accctaccaatagcccatctca
AI621999	F:gctgtctactcaaagccatgaa; R:cattaacgactcaaccacctca
AI622092	F:tcatagcagcactggaaaagga; R:tgactactaggcatgcggtctc
AI665302	F:atgctcagttcaaggattggtt; R:aactcgcagcaaagagaagact
AI666121	F:caatgccgggagagatacaaac; R:caccccctaagattccaaacag
AI677337	F:ttaggacaagatggtggccaat; R:atcctctcttggtggactcagc
AI691230	F:tgatatgcatggagtccttcac; R:catctccgaaacaatcaatgaa
AI691556	F:aaacacgatccaacaagctcaa; R:gcttggcatacaactcagatgg
AI691946	F:gtgatttccgggcacttctatc; R:gagtgcgagcagacccttaact
AI737202	F:ctatggatctcccagccgttac; R:actggagccaccatcaatgtta
AI737212	F:cttctggtccaagctcaacttc; R:ttgtaccaacagatagccatgc
AI783234	F:gggcacaggattttcagaagtc; R:ccacaagaaatccaaatgcaaa
AI881528	F:ccgtcactaagcaaggtctcaa; R:gtcattcacttcgccaccatta
AW054520	F:aagcaacaagtcagctcgacac; R:tctggaaacctagaggcagtcc
AW066791	F:gtttggcgatgacgtgtgtaat; R:tggctcgttagctcaaaccata
AW066809	F:gtgaactacgagctgaatgtgc; R:tatttacatgccaaggctcaga
AW066989	F:tcgatatggagctgttcgtgtt; R:cgccgaagtggtcgagtattat
AW067151	F:ggaggaggactttggaggagat; R:caagggaggctcttcattgtct
AW520081	F:tgaagtatgctcggcgtagtgt; R:ccagacaatggcatggagaata
AY104184	F:cggtctgcctggaggactac; R:tgcttagttctcccaatgatgc
AY104671	F:ctgctggagacaaacatgagag; R:agaacctatcgggcctaaactc
AY104832	F:actgatgacgattttgttggtg; R:atcaagtacaggagctggtggt
AY105414	F:cgaaatggatcttctgctgttg; R:tgctcctcaaaaacatccttca
AY105653	F:tccgtggtacaacaaggatacg; R:tttcacagaccaagccaacagt
AY107007	F:gtttgatttgttgatgcgtcgt; R:cgtcacatgatgatacccacct
AY107198	F:gttctggtggttcacgtgatta; R:gatctcctctcatcacggtctc
AY107254	F:gtaaagagcgcaacaagacctg; R:ttgatttgcagcagggtacaat
AY108346	F:tcaaggaggttttcgaccattt; R:ttggaggcattcaaggaggtat
AY639019	F:tcacctactactggcggatgaa; R:ttgatgctggtgaagatgtcct
BG266035	F:agcgtgtccaaggtgaagaac; R:agaagcagatggaagcactgg
BG549555	F:agctactgccaccgatatgtca; R:gaaccgtgaagtgggttctagg
BG840906	F:gctctcatgcagacattgaacc; R:ctaagtgctcatccttgcgaga
BG873755	F:cgagacccagactgagattctt; R:cgagacccagactgagattct
BM338751	AV153
BM073880	F:gagaccatccatctggaagaga; R:cactcatcagtctgcctcctgt
BM075427	F:acaattttctggcaacgaatct; R:ggatgttcggtcacatatagca
BM079913	F:tggcaatctggcatatctgtct; R:cgagataaaaccaatggcaaaa
BM080424	F:ctgtggtcgctcgttgagtg; R:cctgtgtccctaggcttgaagt
BM269210	F:ctcgcgaaaagatctacacgaa; R:tccacggttcagtaaggcagta
BM337044	F:gaagaagaggcgagtccttgag; R:gttaaccttttggcacgctacc
BM337432	F:tccgagcctacatcatcatttg; R:tctttccctctgatcacgacaa
BM341630	F:cagagccagaaccagaaatcct; R:ggcacatgggatgacacatagt
BM347505	F:attgtcgcctgaatatcccact; R:attcgatttctgtgaggcaacc
BM348378	F:tgcctctcccatttcaaatctt; R:tcaaacgagcgggtaatacaaa
BM350426	F:actcacagctcactggcattta; R:ggtggatgcttcatggtctatt
BM380426	F:ggttgaagaaggcgatcagttc; R:ccgaacaaagcctaaacgaatc
BM380738	F:cctgcgcaactacatcagctac; R:cagttctcaaggtgacccacac
CA402193	F:gaattgcccgagtcttatgagg; R:tggtgttctcgaagagcaggta
CA402353	F:gagaagttctgcttctgggaga; R:ggcaaaaaccaaaagaattgtc
CA404942	F:gcttcctcgaccacctgttaat; R:ctatgttttgctgaccgatcca
CD991129	F:caagaagcccttttctttttcg; R:tgtccctctcatgaattccgta
CD994778	F:atgtatgcgtgcatgatcagtt; R:attcgagaaaattacggggatt
CD996024	F:gttcatagcatggagctgttcg; R:gttctcaatctcctcgccattc
CF014499	F:cagttcctggttgtgttgttgt; R:tccgatctagctacttcctcca
CF047483	F:ctcaggcagacattgctcaact; R:tacaatgaggaacatgccaacc
CF273093	F:actggtgatggaacgaatgatg; R:tcagtagccaaagcaagagcac
CF349135	F:aaggcgttatgagtgaaccagt; R:ccatgcatttcttgtgatgtct
CF628822	F:aactgcaagcccacgaaatc; R:gctgggatcggatctggtagt
CF629635	F:gctgctcaagtacctcaagtgg; R:ccgggtagtagctctgcatgat
CF636002	F:ttgaaggaacctttgtcggaat; R:aaacacctggaggcaatgctat
CF636956	F:gtgcgtcctgcagttatagtgg; R:cgatgcagctcgatagagaaga
CF637079	F:gtgtcccaccaaatttaccaat; R:taaggggttagccgagttgtta
CF638097	F:aaagggaagtggctggctaatc; R:gccaggctaaaccaacaaaaga
CK369759	F:tttctgaagacgagggaagagg; R:tccacctaactttggcttgatg
CK370687	F:tggttgggattgcattctagtg; R:ggtcaatgaaccctcaaacctc
CK371034	F:cctacagaagatcggggatgac; R:gaatcaggttggagggtgaagt
CO527119	F:cagtttcggcgtcatagtcttg; R:gcctactattcgggttgtcctg
CO532943	F:cggaggatgcatgtggtaataa; R:tgggatgtgctcaactctgaat
CO533358	F:tcagaagcaagaaagaccatca; R:acaaaggagtgcctcatcaaat
L16798	F:gcaaaggctacaacgagaaggt; R:ataatgtgccgatcgttgaaca
T18692	F:agtgcattgaaccaggaagtca; R:ctttcccgaactcaccttcatc
U17897	F:gcgagttctgatggatgttgtc; R:ttctggcaagagtttgtgcatt
